# Supplementary material for: Semi-Lethal Primary Ciliary Dyskinesia in Rats Lacking the Nme7 Gene
Source: Int J Mol Sci. 2021 Apr 7;22(8):3810. doi: 10.3390/ijms22083810 (PMC8067621; doi:10.3390/ijms22083810)
Supplement: Supplementary file 1 [file ijms-22-03810-s001.zip]

Archive with 4 entries (4 files):
- SupplementaryMaterial_Figures.pdf
- SupplementaryTableS1.xlsx
- SupplementaryTableS2.xlsx
- SupplementaryTableS3.xlsx
