# Supplementary material for: Semi-Lethal Primary Ciliary Dyskinesia in Rats Lacking the Nme7 Gene
Source: Int J Mol Sci. 2021 Apr 7;22(8):3810. doi: 10.3390/ijms22083810 (PMC8067621; doi:10.3390/ijms22083810)
Supplement: Supplementary file 1 [file ijms-22-03810-s001.zip › SupplementaryTableS1.xlsx]

## Sheet: Suppl Tab S1 (liver)
Transcript ID	Gene Symbol	Entrez Gene Name	p-value	Fold Change
17835345	SOCS2	suppressor of cytokine signaling 2	0.00288	-26.94
17725368	NREP	neuronal regeneration related protein	0.000132	-19.463
17819927	ABCG5	ATP binding cassette subfamily G member 5	8.24e-05	-7.977
17828680	STAC3	SH3 and cysteine rich domain 3	1.12e-05	-7.921
17720497	AKR1C4	aldo-keto reductase family 1 member C4	0.00105	-5.246
17813757	ABCG8	ATP binding cassette subfamily G member 8	4.62e-05	-5.109
17623647	SLC22A8	solute carrier family 22 member 8	0.00126	-4.856
17694715	SLC34A2	solute carrier family 34 member 2	0.00183	-4.689
17644404	IGFALS	insulin like growth factor binding protein acid labile subunit	1.43e-07	-4.349
17859372	Aox3	aldehyde oxidase 3	3.11e-05	-4.144
17669921	BDH1	3-hydroxybutyrate dehydrogenase 1	0.000677	-4.067
17856890	SULT1C3	sulfotransferase family 1C member 3	1.36e-08	-3.437
17733868	HSD17B2	hydroxysteroid 17-beta dehydrogenase 2	0.0258	-3.943
17866869	EFNA5	ephrin A5	1.31e-05	-3.382
17748270	LRAT	lecithin retinol acyltransferase	6.92e-06	-3.324
17668004	Rcan1	regulator of calcineurin 1	0.00134	-3.105
17838866	Apol9a/Apol9b	apolipoprotein L 9b	0.00336	-3.099
17743164	GBP7	guanylate binding protein 7	0.00379	-3.018
17879575	mir-505	microRNA 505	0.000944	-3.014
17858944	COL3A1	collagen type III alpha 1 chain	0.00178	-2.996
17728188	CES1	carboxylesterase 1	0.000982	-2.994
17846672	PAQR9	progestin and adipoQ receptor family member 9	2.63e-05	-2.99
17824035	SERPINA6	serpin family A member 6	0.000552	-2.929
17681568	NME7	NME/NM23 family member 7	1.29e-05	-2.849
17675730	CYP3A4	cytochrome P450 family 3 subfamily A member 4	0.000597	-2.832
17624288	Gm4952	predicted gene 4952	0.000395	-2.804
17618091	NOX4	NADPH oxidase 4	0.000105	-2.739
17781395	COL1A2	collagen type I alpha 2 chain	0.000244	-2.731
17821293	RSAD2	radical S-adenosyl methionine domain containing 2	0.000248	-2.722
17875378	GRIA3	glutamate ionotropic receptor AMPA type subunit 3	0.000899	-2.703
17665624	Gm17783/Gm609	predicted gene, 17783	1.37e-06	-2.702
17742626	ELOVL6	ELOVL fatty acid elongase 6	0.00367	-2.694
17729203	Ces2g	carboxylesterase 2G	0.000139	-2.69
17856901	RGD1559960	similar to Sulfotransferase K1 (rSULT1C2)	0.000461	-2.656
17776562	SLC28A2	solute carrier family 28 member 2	3.49e-05	-2.644
17725934	PRELID2	PRELI domain containing 2	0.00195	-2.637
17715316	SLC22A23	solute carrier family 22 member 23	1.53e-06	-2.632
17731914	MMP2	matrix metallopeptidase 2	0.000784	-2.586
17729229	CES2	carboxylesterase 2	0.000616	-2.58
17749827	HAO2	hydroxyacid oxidase 2	0.00137	-2.549
17786684	USP18	ubiquitin specific peptidase 18	0.00207	-2.513
17691651	EGFR	epidermal growth factor receptor	0.000124	-2.512
17766408	CDC25B	cell division cycle 25B	5.79e-06	-2.499
17747805	VEPH1	ventricular zone expressed PH domain containing 1	0.000515	-2.447
17875817	RGN	regucalcin	9.08e-05	-2.43
17656316	SPARC	secreted protein acidic and cysteine rich	0.00308	-2.414
17655773	Irgm1	immunity-related GTPase family M member 1	0.00171	-2.409
17649398	TMEM98	transmembrane protein 98	0.000878	-2.407
17783933	PPM1K	protein phosphatase, Mg2+/Mn2+ dependent 1K	0.000124	-2.379
17666064	PARP14	poly(ADP-ribose) polymerase family member 14	1.91e-05	-2.37
17720508	Akr1c13	aldo-keto reductase family 1, member C13	3.77e-05	-2.368
17694791	SOD3	superoxide dismutase 3	0.000233	-2.366
17680410	CSRP1	cysteine and glycine rich protein 1	0.000624	-2.365
17807657	PTGR1	prostaglandin reductase 1	0.00334	-2.35
17870173	CAV2	caveolin 2	2.33e-09	-2.342
17715741	SLC17A2	solute carrier family 17 member 2	4.55e-06	-2.313
17790649	CREB3L2	cAMP responsive element binding protein 3 like 2	0.000266	-2.312
17720138	NID1	nidogen 1	6.93e-05	-2.302
17830359	Apol7e	apolipoprotein L 7e	9.19e-05	-2.301
17646600	MFAP4	microfibril associated protein 4	1.33e-07	-2.297
17698072	Olfr742/Olfr743	olfactory receptor 742	0.0036	-2.281
17845560	ANXA2	annexin A2	0.000292	-2.275
17843000	SRPRA	SRP receptor subunit alpha	2.06e-06	-2.256
17799718	FOCAD	focadhesin	1.6e-05	-2.252
17648935	SLC46A1	solute carrier family 46 member 1	0.000289	-2.214
17614627	Cyp2t4	cytochrome P450, family 2, subfamily t, polypeptide 4	0.000252	-2.207
17755390	HDAC2	histone deacetylase 2	6.69e-05	-2.205
17827365	IGF1	insulin like growth factor 1	1.93e-07	-2.201
17677901	P2rx7	purinergic receptor P2X 7	2.34e-05	-2.199
17874302	XPNPEP2	X-prolyl aminopeptidase 2	6.23e-05	-2.169
17611516	ESR1	estrogen receptor 1	0.00141	-2.163
17630348	NECTIN2	nectin cell adhesion molecule 2	6.03e-05	-2.162
17741804	SLC16A4	solute carrier family 16 member 4	0.00071	-2.159
17854739	Pls1	plastin 1	7.7e-05	-2.152
17868861	Ces1c	carboxylesterase 1C	0.000633	-2.14
17741606	PHTF1	putative homeodomain transcription factor 1	0.00118	-2.133
17663823	LGALS3BP	galectin 3 binding protein	0.000228	-2.116
17751869	CCN1	cellular communication network factor 1	9.59e-05	-2.089
17781673	CAV1	caveolin 1	0.00035	-2.071
17779186	Slpi	secretory leukocyte peptidase inhibitor	0.00353	-2.067
17632902	DHDH	dihydrodiol dehydrogenase	5.82e-07	-2.049
17783946	ABCG2	ATP binding cassette subfamily G member 2 (Junior blood group)	0.00234	-2.038
17876054	TSPAN7	tetraspanin 7	3.3e-06	-2.036
17659910	SCPEP1	serine carboxypeptidase 1	0.000248	-2.016
17834828	STAB2	stabilin 2	1.06e-05	-2.016
17674397	PRKAB1	protein kinase AMP-activated non-catalytic subunit beta 1	0.00145	-2.011
17621188	TGFB1I1	transforming growth factor beta 1 induced transcript 1	0.000743	-2.009
17878262	SLC16A2	solute carrier family 16 member 2	1.73e-06	-2.003
17822845	RDH11	retinol dehydrogenase 11	0.000137	-2.002
17649522	SLFN5	schlafen family member 5	0.00111	-2.002
17723076	COMMD10	COMM domain containing 10	8.99e-05	-1.994
17739986	PKLR	pyruvate kinase L/R	0.00218	-1.993
17836754	NIPAL2	NIPA like domain containing 2	0.000418	-1.992
17757696	LSS	lanosterol synthase	0.00352	-1.988
17878309	ZDHHC15	zinc finger DHHC-type containing 15	0.000199	-1.987
17725751	RGD1563159	RGD1563159	4.52e-08	-1.986
17756321	DDX39B	DExD-box helicase 39B	1.36e-05	-1.985
17740496	LOC102550257	small proline-rich protein 2H-like	0.00075	-1.98
17690711	LRPAP1	LDL receptor related protein associated protein 1	0.00186	-1.98
17677384	FRG1	FSHD region gene 1	0.000107	-1.976
17860822	RHBDD1	rhomboid domain containing 1	8.54e-09	-1.971
17625615	COX15	cytochrome c oxidase assembly homolog COX15	0.00171	-1.969
17731360	CDH5	cadherin 5	0.000494	-1.966
17687448	LYPLAL1	lysophospholipase like 1	0.0034	-1.965
17853546	ZNF609	zinc finger protein 609	0.000134	-1.965
17703644	Gucy1b2	guanylate cyclase 1, soluble, beta 2	0.00361	-1.964
17738779	AADAC	arylacetamide deacetylase	0.000254	-1.959
17829421	COL14A1	collagen type XIV alpha 1 chain	0.000247	-1.958
17854360	TENT5A	terminal nucleotidyltransferase 5A	0.00101	-1.958
17771311	FPGS	folylpolyglutamate synthase	0.00347	-1.954
17657721	WRAP53	WD repeat containing antisense to TP53	1.05e-07	-1.952
17669373	PARP9	poly(ADP-ribose) polymerase family member 9	0.00088	-1.951
17634819	TMEM135	transmembrane protein 135	7.67e-05	-1.929
17642871	ADD3	adducin 3	0.000989	-1.927
17718906	BMP6	bone morphogenetic protein 6	1.06e-06	-1.924
17635675	TRIM5	tripartite motif containing 5	0.000484	-1.92
17879544	ATP11C	ATPase phospholipid transporting 11C	0.000612	-1.913
17846023	BMP5	bone morphogenetic protein 5	0.000176	-1.909
17822085	SLC25A21	solute carrier family 25 member 21	4.33e-05	-1.909
17640224	SLC22A25	solute carrier family 22 member 25	0.000688	-1.908
17650788	STARD3	StAR related lipid transfer domain containing 3	0.00154	-1.908
17709230	GAS6	growth arrest specific 6	0.00371	-1.902
17663107	CD300LF	CD300 molecule like family member f	0.00101	-1.901
17776601	GATM	glycine amidinotransferase	0.000101	-1.898
17790274	UBE2H	ubiquitin conjugating enzyme E2 H	0.00161	-1.89
17840072	LMF2	lipase maturation factor 2	1.18e-06	-1.888
17736813	ANKH	ANKH inorganic pyrophosphate transport regulator	0.00193	-1.881
17769633	SLC17A9	solute carrier family 17 member 9	0.00196	-1.881
17641698	mir-103	microRNA 107	4.73e-07	-1.88
17773353	NFE2L2	nuclear factor, erythroid 2 like 2	0.000479	-1.878
17872600	TMEM47	transmembrane protein 47	8.7e-05	-1.873
17689088	UGT2B10	UDP glucuronosyltransferase family 2 member B10	0.00116	-1.872
17850348	SPC24	SPC24 component of NDC80 kinetochore complex	0.000888	-1.871
17843494	NECTIN1	nectin cell adhesion molecule 1	0.00175	-1.87
17726415	NDST1	N-deacetylase and N-sulfotransferase 1	0.00139	-1.868
17749845	WDR3	WD repeat domain 3	6.57e-05	-1.866
17842231	ZNF317	zinc finger protein 317	0.000248	-1.862
17729695	Rps12-ps24	ribosomal protein S12, pseudogene 24	0.00221	-1.858
17867599	OIT3	oncoprotein induced transcript 3	2.77e-05	-1.855
17802937	PAQR7	progestin and adipoQ receptor family member 7	0.00323	-1.851
17625115	IFIT2	interferon induced protein with tetratricopeptide repeats 2	0.000253	-1.836
17700007	LPAR6	lysophosphatidic acid receptor 6	0.00155	-1.834
17826665	PLPP2	phospholipid phosphatase 2	3.61e-05	-1.832
17740689	POGZ	pogo transposable element derived with ZNF domain	0.000849	-1.831
17874046	TCEAL9	transcription elongation factor A like 9	0.000454	-1.825
17826685	2610008E11Rik	RIKEN cDNA 2610008E11 gene	0.00149	-1.818
17874214	PRPS1	phosphoribosyl pyrophosphate synthetase 1	0.000148	-1.818
17836768	STK3	serine/threonine kinase 3	0.000594	-1.818
17653412	NARF	nuclear prelamin A recognition factor	0.000838	-1.815
17743696	LRRC40	leucine rich repeat containing 40	0.00121	-1.809
17655107	Hba-a2/Hba1	hemoglobin, alpha 1	0.00102	-1.806
17729044	HHIP	hedgehog interacting protein	0.00178	-1.806
17669610	SNX4	sorting nexin 4	6.81e-05	-1.804
17769584	MRGBP	MRG domain binding protein	0.000113	-1.801
17711223	SH2D4A	SH2 domain containing 4A	0.000101	-1.801
17864574	PGAP1	post-GPI attachment to proteins 1	0.00112	-1.8
17776634	FBN1	fibrillin 1	0.000135	-1.797
17700936	Kat6b	K(lysine) acetyltransferase 6B	0.00275	-1.797
17747609	IGSF10	immunoglobulin superfamily member 10	2.96e-06	-1.791
17755250	DSE	dermatan sulfate epimerase	8.45e-05	-1.789
17818092	Ifi27	interferon, alpha-inducible protein 27	0.00362	-1.788
17684311	PRELP	proline and arginine rich end leucine rich repeat protein	0.00159	-1.786
17690596	TBC1D14	TBC1 domain family member 14	0.00177	-1.785
17736144	DAB2	DAB adaptor protein 2	0.000212	-1.784
17782270	EXOC4	exocyst complex component 4	0.000266	-1.783
17732664	PRKACA	protein kinase cAMP-activated catalytic subunit alpha	0.000558	-1.78
17765261	GANC	glucosidase alpha, neutral C	0.00202	-1.779
17867548	Adgre4	adhesion G protein-coupled receptor E4	0.00178	-1.775
17625445	Hells/LOC100911660	helicase, lymphoid specific	0.00376	-1.775
17695215	ACOX3	acyl-CoA oxidase 3, pristanoyl	6.43e-07	-1.769
17622819	CABP2	calcium binding protein 2	0.000114	-1.768
17761438	GOLGA2	golgin A2	0.000179	-1.767
17671827	AIMP2	aminoacyl tRNA synthetase complex interacting multifunctional protein 2	0.000116	-1.766
17872596	Da2-19	uncharacterized LOC302729	0.000211	-1.766
17717692	RGD1566325	similar to regulator of sex-limitation candidate 16	8.34e-05	-1.766
17689648	COMMD8	COMM domain containing 8	0.000901	-1.759
17780720	RELN	reelin	5.14e-05	-1.759
17824109	Serpina3c/Serpina3m	serine (or cysteine) proteinase inhibitor, clade A, member 3C	3.82e-05	-1.757
17789613	SEM1	SEM1 26S proteasome complex subunit	0.000511	-1.756
17749347	ZNF687	zinc finger protein 687	0.00101	-1.754
17798061	CHMP5	charged multivesicular body protein 5	0.00052	-1.753
17674442	DYNLL1	dynein light chain LC8-type 1	0.0026	-1.753
17746452	ARMC1	armadillo repeat containing 1	0.00204	-1.745
17674478	MLEC	malectin	0.00301	-1.744
17636230	RNF141	ring finger protein 141	0.000196	-1.744
17708013	KLKB1	kallikrein B1	0.000113	-1.74
17648038	MYBBP1A	MYB binding protein 1a	0.00263	-1.739
17680143	PPP1R15B	protein phosphatase 1 regulatory subunit 15B	0.000394	-1.736
17634225	AP3S2	adaptor related protein complex 3 subunit sigma 2	0.00384	-1.733
17827164	CRY1	cryptochrome circadian regulator 1	0.000433	-1.731
17680659	F13b	coagulation factor XIII B chain	0.000724	-1.729
17769248	FAM210B	family with sequence similarity 210 member B	0.00011	-1.729
17860221	ATIC	5-aminoimidazole-4-carboxamide ribonucleotide formyltransferase/IMP cyclohydrolase	0.000422	-1.726
17646092	Igtp	interferon gamma induced GTPase	0.000606	-1.724
17825620	PAN2	poly(A) specific ribonuclease subunit PAN2	0.000806	-1.721
17704506	RB1	RB transcriptional corepressor 1	0.00242	-1.719
17879692	LOC100912059/RGD1561481	similar to ubiquitin specific protease 12	1.52e-05	-1.717
17759666	GOLPH3L	golgi phosphoprotein 3 like	0.00343	-1.714
17659724	DHX40	DEAH-box helicase 40	0.000939	-1.712
17766853	SEC23B	SEC23 homolog B, coat complex II component	0.00023	-1.712
17798926	NIPSNAP3A	nipsnap homolog 3A	0.000582	-1.707
17772855	TTC21B	tetratricopeptide repeat domain 21B	0.00344	-1.706
17880160	Slfn1	schlafen 1	0.000167	-1.704
17703407	MICU2	mitochondrial calcium uptake 2	0.000348	-1.703
17676850	AP1S1	adaptor related protein complex 1 subunit sigma 1	0.000797	-1.698
17746636	FNDC3B	fibronectin type III domain containing 3B	0.000362	-1.698
17878940	LOC680191	similar to UPF0197 protein C11orf10 homolog	0.00315	-1.697
17833135	OR2AP1	olfactory receptor family 2 subfamily AP member 1	0.000159	-1.697
17835834	THAP2	THAP domain containing 2	0.000463	-1.695
17756611	Tnxb	tenascin XB	0.000442	-1.691
17755422	LAMA4	laminin subunit alpha 4	0.000121	-1.689
17641244	C9orf135	chromosome 9 open reading frame 135	1.36e-05	-1.688
17714337	MACROH2A1	macroH2A.1 histone	4.88e-05	-1.686
17625860	Scd2	stearoyl-Coenzyme A desaturase 2	0.00324	-1.685
17623705	STX5	syntaxin 5	0.00252	-1.685
17619577	CTR9	CTR9 homolog, Paf1/RNA polymerase II complex component	8.86e-05	-1.684
17688642	SOWAHB	sosondowah ankyrin repeat domain family member B	0.00205	-1.683
17687960	DIPK1A	divergent protein kinase domain 1A	0.00213	-1.682
17729827	NFAT5	nuclear factor of activated T cells 5	0.00282	-1.679
17662116	PLEKHM1	pleckstrin homology and RUN domain containing M1	0.000477	-1.679
17836561	INHBC	inhibin subunit beta C	0.00103	-1.678
17666640	TBCCD1	TBCC domain containing 1	0.000144	-1.678
17764350	ABTB2	ankyrin repeat and BTB domain containing 2	0.000529	-1.675
17765381	CCNDBP1	cyclin D1 binding protein 1	0.00295	-1.67
17774882	C11orf74	chromosome 11 open reading frame 74	0.000481	-1.669
17626494	PDCD4	programmed cell death 4	0.000455	-1.666
17875011	BGN	biglycan	4.41e-06	-1.664
17810783	RBBP4	RB binding protein 4, chromatin remodeling factor	0.00393	-1.664
17619689	TEAD1	TEA domain transcription factor 1	0.000724	-1.662
17622983	CTSF	cathepsin F	0.000332	-1.659
17850072	ZNF266	zinc finger protein 266	0.000581	-1.658
17740391	S100A13	S100 calcium binding protein A13	3.91e-06	-1.657
17880644	LOC102547850	15 kDa interferon-responsive protein-like	0.00158	-1.655
17820182	RASGRP3	RAS guanyl releasing protein 3	0.00319	-1.652
17831209	ARFGAP3	ADP ribosylation factor GTPase activating protein 3	0.00133	-1.651
17796092	Slco1a1	solute carrier organic anion transporter family, member 1a1	0.000842	-1.651
17776543	DUOXA1	dual oxidase maturation factor 1	0.00256	-1.65
17826790	LOC100912391	similar to cytochrome P450 4F1	0.000861	-1.649
17826881	Vom2r54/Vom2r55	vomeronasal 2 receptor, 54	9.41e-05	-1.649
17755165	ASF1A	anti-silencing function 1A histone chaperone	0.000561	-1.647
17748690	SEMA4A	semaphorin 4A	0.000529	-1.647
17705188	Tgds	TDP-glucose 4,6-dehydratase	0.000546	-1.644
17871063	EBP	EBP cholestenol delta-isomerase	0.00164	-1.642
17716975	SEC61A2	SEC61 translocon alpha 2 subunit	0.000274	-1.642
17869301	HDGFL2	HDGF like 2	0.00251	-1.641
17805286	XKR9	XK related 9	0.00343	-1.638
17815947	Brms1l	BRMS1 like transcriptional repressor	0.00107	-1.636
17857755	CD2AP	CD2 associated protein	0.000632	-1.636
17840161	RABL2A	RAB, member of RAS oncogene family like 2A	0.000889	-1.635
17801928	INPP5B	inositol polyphosphate-5-phosphatase B	0.0024	-1.634
17736603	DROSHA	drosha ribonuclease III	0.00238	-1.632
17642210	ENTPD7	ectonucleoside triphosphate diphosphohydrolase 7	8.13e-05	-1.632
17620563	KIAA0556	KIAA0556	0.0027	-1.631
17731446	MMP15	matrix metallopeptidase 15	0.000825	-1.63
17754782	SLC25A16	solute carrier family 25 member 16	0.00357	-1.63
17722870	TCERG1	transcription elongation regulator 1	4.18e-05	-1.628
17674239	TPCN1	two pore segment channel 1	9.37e-05	-1.627
17640296	TTC9C	tetratricopeptide repeat domain 9C	0.00074	-1.627
17843187	ESAM	endothelial cell adhesion molecule	0.000283	-1.626
17831385	let-7	microRNA let-7i	0.000589	-1.621
17646233	OR2T33	olfactory receptor family 2 subfamily T member 33	0.00104	-1.62
17799484	PTPRD	protein tyrosine phosphatase receptor type D	0.0021	-1.618
17867229	TYMS	thymidylate synthetase	0.00214	-1.616
17739583	ETV3	ETS variant transcription factor 3	0.000995	-1.615
17631443	ZNF585A	zinc finger protein 585A	0.00123	-1.614
17718103	TMED9	transmembrane p24 trafficking protein 9	0.000921	-1.612
17743103	TSPAN5	tetraspanin 5	4.54e-05	-1.612
17788684	KLHL7	kelch like family member 7	0.000695	-1.611
17641662	LIPA	lipase A, lysosomal acid type	1.33e-05	-1.611
17749811	Hsd3b1	hydroxy-delta-5-steroid dehydrogenase, 3 beta- and steroid delta-isomerase 1	0.000257	-1.61
17742680	PAPSS1	3'-phosphoadenosine 5'-phosphosulfate synthase 1	0.000284	-1.61
17636071	ST5	suppression of tumorigenicity 5	0.00159	-1.61
17790017	TAS2R16	taste 2 receptor member 16	0.00358	-1.61
17736050	C6	complement C6	0.00171	-1.607
17733595	GLG1	golgi glycoprotein 1	0.00058	-1.607
17725995	PPP2R2B	protein phosphatase 2 regulatory subunit Bbeta	0.000976	-1.607
17691076	SEC14L4	SEC14 like lipid binding 4	0.0015	-1.607
17854528	Snx14	sorting nexin 14	0.000839	-1.607
17639098	Gstp3	glutathione S-transferase pi 3	3.25e-05	-1.605
17796689	STAU2	staufen double-stranded RNA binding protein 2	0.00281	-1.604
17657064	ULK2	unc-51 like autophagy activating kinase 2	0.000672	-1.602
17716360	LGALS8	galectin 8	0.00323	-1.601
17640868	OR9Q1	olfactory receptor family 9 subfamily Q member 1	0.00346	-1.6
17742738	PPA2	inorganic pyrophosphatase 2	0.000374	-1.6
17683774	NCKAP5	NCK associated protein 5	0.00194	-1.599
17790083	POT1	protection of telomeres 1	0.000938	-1.595
17708301	DCTN6	dynactin subunit 6	0.00319	-1.594
17865107	IDH1	isocitrate dehydrogenase (NADP(+)) 1	0.000129	-1.594
17782404	TMEM140	transmembrane protein 140	0.00114	-1.593
17734890	TTC37	tetratricopeptide repeat domain 37	2.44e-05	-1.593
17718501	IARS1	isoleucyl-tRNA synthetase 1	0.00178	-1.59
17746004	CLN5	CLN5 intracellular trafficking protein	0.000943	-1.588
17739473	LRBA	LPS responsive beige-like anchor protein	0.000619	-1.586
17817929	CPSF2	cleavage and polyadenylation specific factor 2	0.000511	-1.584
17689286	IGFBP7	insulin like growth factor binding protein 7	0.00043	-1.583
17724176	CXXC1	CXXC finger protein 1	0.000714	-1.581
17661913	ITGA2B	integrin subunit alpha 2b	0.000249	-1.581
17880712	BC048507	cDNA sequence BC048507	0.00052	-1.577
17730342	MON1B	MON1 homolog B, secretory trafficking associated	0.00108	-1.577
17751706	RGD1560801	similar to guanylate binding protein 1, interferon-inducible, 67kDa	0.00077	-1.577
17622913	PC	pyruvate carboxylase	0.00274	-1.575
17815220	PXDN	peroxidasin	0.000729	-1.574
17819887	THADA	THADA armadillo repeat containing	0.00185	-1.574
17616928	Siglech	sialic acid binding Ig-like lectin H	0.000341	-1.572
17856792	VPS26B	VPS26, retromer complex component B	0.00178	-1.572
17677389	AACS	acetoacetyl-CoA synthetase	5.39e-05	-1.57
17856732	SLC6A20	solute carrier family 6 member 20	0.000921	-1.57
17769230	MOCS3	molybdenum cofactor synthesis 3	0.000431	-1.569
17802111	STK40	serine/threonine kinase 40	0.00037	-1.569
17852451	ZC3H12C	zinc finger CCCH-type containing 12C	8.27e-05	-1.569
17876509	IL13RA2	interleukin 13 receptor subunit alpha 2	0.000678	-1.567
17668464	Abi3bp	ABI gene family, member 3 (NESH) binding protein	0.000716	-1.563
17633748	TJP1	tight junction protein 1	4.9e-06	-1.559
17658448	CTNS	cystinosin, lysosomal cystine transporter	0.000656	-1.557
17654406	E4F1	E4F transcription factor 1	0.00162	-1.555
17614484	Cyp2b13/Cyp2b9	cytochrome P450, family 2, subfamily b, polypeptide 9	0.000104	-1.552
17783067	OR2F1	olfactory receptor family 2 subfamily F member 1 (gene/pseudogene)	0.0013	-1.551
17664635	IFNAR1	interferon alpha and beta receptor subunit 1	0.000375	-1.55
17831594	PPP6R2	protein phosphatase 6 regulatory subunit 2	0.000562	-1.549
17797389	CALB1	calbindin 1	7.24e-05	-1.548
17741769	DRAM2	DNA damage regulated autophagy modulator 2	0.001	-1.548
17704470	FNDC3A	fibronectin type III domain containing 3A	0.00361	-1.548
17663208	JPT1	Jupiter microtubule associated homolog 1	0.00249	-1.548
17632113	DPY19L3	dpy-19 like C-mannosyltransferase 3	0.00024	-1.547
17799118	UGCG	UDP-glucose ceramide glucosyltransferase	0.000974	-1.547
17727304	ATP9B	ATPase phospholipid transporting 9B (putative)	0.000478	-1.545
17679124	CHFR	checkpoint with forkhead and ring finger domains	0.000479	-1.545
17625853	CPN1	carboxypeptidase N subunit 1	0.00013	-1.545
17816575	MNAT1	MNAT1 component of CDK activating kinase	0.00276	-1.543
17813081	DFFB	DNA fragmentation factor subunit beta	5.71e-06	-1.542
17701093	NUDT13	nudix hydrolase 13	0.00125	-1.542
17791192	ZNF467	zinc finger protein 467	0.00195	-1.542
17819003	KLC1	kinesin light chain 1	0.000569	-1.541
17634667	ABHD17C	abhydrolase domain containing 17C	0.00213	-1.54
17810259	CAP1	cyclase associated actin cytoskeleton regulatory protein 1	0.000819	-1.538
17861082	COPS7B	COP9 signalosome subunit 7B	0.00229	-1.537
17637634	FGFR2	fibroblast growth factor receptor 2	0.00137	-1.537
17709551	TMEM254	transmembrane protein 254	0.00131	-1.537
17785252	BMP10	bone morphogenetic protein 10	0.00193	-1.535
17641993	SORBS1	sorbin and SH3 domain containing 1	0.00191	-1.535
17730396	CDYL2	chromodomain Y like 2	0.000621	-1.534
17745428	PARP8	poly(ADP-ribose) polymerase family member 8	0.000692	-1.534
17694777	PI4K2B	phosphatidylinositol 4-kinase type 2 beta	0.000252	-1.534
17793057	SEC61A1	SEC61 translocon alpha 1 subunit	0.00176	-1.534
17743485	ADGRL4	adhesion G protein-coupled receptor L4	6.73e-05	-1.533
17801522	ELOVL1	ELOVL fatty acid elongase 1	0.00178	-1.533
17701680	GNPNAT1	glucosamine-phosphate N-acetyltransferase 1	0.000749	-1.533
17733768	KARS1	lysyl-tRNA synthetase 1	0.00283	-1.532
17816459	DAAM1	dishevelled associated activator of morphogenesis 1	0.00035	-1.531
17743091	Mir1956	microRNA 1956	0.00295	-1.531
17694051	SRD5A3	steroid 5 alpha-reductase 3	0.00334	-1.531
17786426	MARCHF8	membrane associated ring-CH-type finger 8	0.00346	-1.53
17763121	AGPS	alkylglycerone phosphate synthase	0.00194	-1.529
17798715	SEC61B	SEC61 translocon beta subunit	0.00205	-1.525
17632036	GPATCH1	G-patch domain containing 1	2.27e-05	-1.524
17812808	NMNAT1	nicotinamide nucleotide adenylyltransferase 1	0.000619	-1.524
17725585	SLC23A1	solute carrier family 23 member 1	0.000144	-1.523
17630805	EGLN2	egl-9 family hypoxia inducible factor 2	0.0023	-1.522
17717183	MRC1	mannose receptor C-type 1	0.00286	-1.522
17646274	H2AC6	H2A clustered histone 6	0.000538	-1.521
17745928	NPR3	natriuretic peptide receptor 3	0.00291	-1.521
17627740	Taar7d	trace amine-associated receptor 7D	0.00193	-1.521
17760453	WDR5	WD repeat domain 5	0.00309	-1.521
17707089	IFI30	IFI30 lysosomal thiol reductase	0.00147	-1.52
17690744	MFSD10	major facilitator superfamily domain containing 10	0.00165	-1.52
17815971	Prps1l3	phosphoribosyl pyrophosphate synthetase 1-like 3	0.000213	-1.52
17688985	SULT1E1	sulfotransferase family 1E member 1	7.78e-05	-1.52
17657818	TNFSF12	TNF superfamily member 12	0.00287	-1.52
17695116	JAKMIP1	janus kinase and microtubule interacting protein 1	0.000956	-1.519
17687501	KCTD3	potassium channel tetramerization domain containing 3	3.29e-06	-1.518
17630847	LTBP4	latent transforming growth factor beta binding protein 4	0.00285	-1.518
17728370	N4BP1	NEDD4 binding protein 1	0.000494	-1.517
17613690	STRN4	striatin 4	0.00388	-1.516
17832883	COQ10A	coenzyme Q10A	0.00321	-1.515
17880086	EMD	emerin	0.000148	-1.513
17749618	H4C2	H4 clustered histone 2	0.000365	-1.513
17664967	IGSF5	immunoglobulin superfamily member 5	2.71e-08	-1.513
17713150	NAXD	NAD(P)HX dehydratase	0.00135	-1.512
17612439	PPP2R1A	protein phosphatase 2 scaffold subunit Aalpha	1.95e-05	-1.512
17777542	GPCPD1	glycerophosphocholine phosphodiesterase 1	0.000888	-1.511
17738845	MME	membrane metalloendopeptidase	0.00346	-1.51
17797275	CD99L2	CD99 molecule like 2	0.00361	-1.506
17627864	HDDC2	HD domain containing 2	0.000851	-1.506
17790241	TNPO3	transportin 3	0.00167	-1.506
17618855	PDE2A	phosphodiesterase 2A	3.51e-05	-1.505
17687733	CAMK1G	calcium/calmodulin dependent protein kinase IG	0.00019	-1.503
17715487	RGD1563300	similar to 60S ribosomal protein L29 (P23)	0.000189	-1.503
17625170	RPP30	ribonuclease P/MRP subunit p30	7.38e-05	-1.503
17633068	ABCC8	ATP binding cassette subfamily C member 8	0.0013	-1.501
17803834	SPATA21	spermatogenesis associated 21	0.000522	-1.5
17803287	USP48	ubiquitin specific peptidase 48	0.00221	-1.5
17616296	Hrc	histidine rich calcium binding protein	2.27e-05	-1.499
17856014	PTH1R	parathyroid hormone 1 receptor	0.00161	-1.498
17757264	Stk38	serine/threonine kinase 38	0.000351	-1.498
17697009	AP3M1	adaptor related protein complex 3 subunit mu 1	0.00388	-1.497
17749800	Hsd3b4	hydroxy-delta-5-steroid dehydrogenase, 3 beta- and steroid delta-isomerase 4	9.87e-05	-1.497
17771111	DOLK	dolichol kinase	0.00208	-1.496
17702226	Olfr1507	olfactory receptor 1507	5.94e-05	-1.496
17846083	ELOVL5	ELOVL fatty acid elongase 5	0.00326	-1.495
17786706	SLC6A12	solute carrier family 6 member 12	0.00068	-1.495
17711717	ACSL1	acyl-CoA synthetase long chain family member 1	2.25e-07	-1.493
17840836	KMT2D	lysine methyltransferase 2D	0.000445	-1.492
17665170	ST3GAL6	ST3 beta-galactoside alpha-2,3-sialyltransferase 6	0.000326	-1.492
17613080	TMEM150B	transmembrane protein 150B	1.56e-05	-1.492
17820393	EHD3	EH domain containing 3	0.000257	-1.491
17834541	PWP1	PWP1 homolog, endonuclein	0.00161	-1.49
17674722	KIAA1671	KIAA1671	0.00171	-1.488
17789529	BET1	Bet1 golgi vesicular membrane trafficking protein	0.0017	-1.485
17843578	DPAGT1	dolichyl-phosphate N-acetylglucosaminephosphotransferase 1	0.00105	-1.485
17778174	ABHD12	abhydrolase domain containing 12	0.00295	-1.484
17627915	CCDC127	coiled-coil domain containing 127	0.00196	-1.483
17823363	TMED10	transmembrane p24 trafficking protein 10	0.00188	-1.483
17746376	ZC2HC1A	zinc finger C2HC-type containing 1A	6.38e-06	-1.483
17681552	SLC19A2	solute carrier family 19 member 2	0.000725	-1.481
17817542	TTLL5	tubulin tyrosine ligase like 5	2.87e-05	-1.481
17841079	LIMA1	LIM domain and actin binding 1	5.17e-06	-1.48
17669453	HACD2	3-hydroxyacyl-CoA dehydratase 2	2.92e-05	-1.479
17755675	SESN1	sestrin 1	0.000812	-1.479
17846653	SLC9A9	solute carrier family 9 member A9	0.00293	-1.478
17751329	EGF	epidermal growth factor	0.00353	-1.477
17864970	RAPH1	Ras association (RalGDS/AF-6) and pleckstrin homology domains 1	0.00392	-1.477
17831510	CRELD2	cysteine rich with EGF like domains 2	0.00106	-1.475
17769779	ZGPAT	zinc finger CCCH-type and G-patch domain containing	0.00209	-1.475
17789982	CADPS2	calcium dependent secretion activator 2	0.000476	-1.474
17688858	ANKRD17	ankyrin repeat domain 17	8.48e-05	-1.473
17853637	Aph1c	aph1 homolog C, gamma secretase subunit	0.000154	-1.473
17678723	OASL	2'-5'-oligoadenylate synthetase like	0.00276	-1.473
17691091	SEC14L3	SEC14 like lipid binding 3	0.000148	-1.473
17833185	OR6C6	olfactory receptor family 6 subfamily C member 6	0.00252	-1.472
17786640	CECR2	CECR2 histone acetyl-lysine reader	0.00244	-1.47
17828810	CPQ	carboxypeptidase Q	0.000331	-1.469
17833071	DGKA	diacylglycerol kinase alpha	0.000392	-1.467
17636626	ITPRIPL2	ITPRIP like 2	0.00143	-1.467
17669626	OSBPL11	oxysterol binding protein like 11	0.000426	-1.467
17626445	SMC3	structural maintenance of chromosomes 3	0.000126	-1.467
17755232	EDAR	ectodysplasin A receptor	0.00293	-1.466
17742934	EMCN	endomucin	0.00176	-1.465
17730283	ZFP1	ZFP1 zinc finger protein	0.00366	-1.464
17712746	AGPAT5	1-acylglycerol-3-phosphate O-acyltransferase 5	0.00339	-1.463
17676728	PCOLCE	procollagen C-endopeptidase enhancer	0.0019	-1.463
17768032	PROCR	protein C receptor	9.15e-05	-1.462
17848299	ALS2CL	ALS2 C-terminal like	7.34e-05	-1.461
17745550	GHR	growth hormone receptor	0.00112	-1.461
17728603	WDR83	WD repeat domain 83	0.000268	-1.461
17687187	NVL	nuclear VCP like	0.000144	-1.46
17843407	Olfr971	olfactory receptor 971	0.00274	-1.46
17735456	SERF1A/SERF1B	small EDRK-rich factor 1A	0.00122	-1.46
17643255	BMERB1	bMERB domain containing 1	0.000478	-1.458
17684843	CFH	complement factor H	0.000246	-1.457
17874195	CLDN2	claudin 2	0.00259	-1.457
17726187	SEMA6A	semaphorin 6A	6.62e-06	-1.457
17877080	RGD1564836	similar to HMGA1b	0.000614	-1.456
17861070	TEX44	testis expressed 44	0.00155	-1.454
17842750	EEPD1	endonuclease/exonuclease/phosphatase family domain containing 1	0.00113	-1.453
17648565	RILP	Rab interacting lysosomal protein	0.00234	-1.453
17722154	ERCC3	ERCC excision repair 3, TFIIH core complex helicase subunit	0.00089	-1.451
17761597	HSPA5	heat shock protein family A (Hsp70) member 5	3.08e-05	-1.451
17668900	CD200R1L	CD200 receptor 1 like	1.13e-05	-1.449
17619104	Olr101	olfactory receptor 98	0.00107	-1.449
17693888	POLR2B	RNA polymerase II subunit B	0.00211	-1.449
17834292	CYP4F12	cytochrome P450 family 4 subfamily F member 12	0.000181	-1.448
17732442	PRDX2	peroxiredoxin 2	0.00132	-1.447
17837998	PTK2	protein tyrosine kinase 2	3.71e-05	-1.447
17626561	TCF7L2	transcription factor 7 like 2	0.00394	-1.447
17736515	ADAMTS12	ADAM metallopeptidase with thrombospondin type 1 motif 12	0.000498	-1.446
17715616	ALDH5A1	aldehyde dehydrogenase 5 family member A1	0.00316	-1.446
17645982	GM2A	GM2 ganglioside activator	0.00116	-1.446
17738100	HSPA4L	heat shock protein family A (Hsp70) member 4 like	0.000316	-1.445
17713692	MFSD14B	major facilitator superfamily domain containing 14B	0.00373	-1.445
17662228	GOSR2	golgi SNAP receptor complex member 2	0.000867	-1.444
17647548	PLSCR3	phospholipid scramblase 3	0.00238	-1.444
17747721	SLC33A1	solute carrier family 33 member 1	0.000937	-1.444
17636239	LYVE1	lymphatic vessel endothelial hyaluronan receptor 1	7.3e-06	-1.443
17676809	PILRB	paired immunoglobin like type 2 receptor beta	0.00289	-1.443
17849476	ARHGAP42	Rho GTPase activating protein 42	0.00395	-1.442
17706231	BTD	biotinidase	0.00292	-1.442
17720081	LYST	lysosomal trafficking regulator	0.000201	-1.442
17781930	SND1	staphylococcal nuclease and tudor domain containing 1	0.00293	-1.442
17724958	CDH2	cadherin 2	0.000682	-1.441
17634095	MFGE8	milk fat globule-EGF factor 8 protein	1.79e-05	-1.441
17774186	OR8I2	olfactory receptor family 8 subfamily I member 2	0.00016	-1.441
17681079	TOR1AIP2	torsin 1A interacting protein 2	0.00143	-1.441
17848112	SMARCC1	SWI/SNF related, matrix associated, actin dependent regulator of chromatin subfamily c member 1	2.59e-05	-1.44
17830308	MFSD3	major facilitator superfamily domain containing 3	0.00366	-1.438
17760382	CACFD1	calcium channel flower domain containing 1	0.00039	-1.437
17670214	MAP3K13	mitogen-activated protein kinase kinase kinase 13	2.43e-07	-1.437
17774397	Olfr1272/Olfr1273-ps	olfactory receptor 1272	0.0017	-1.437
17640010	PLCB3	phospholipase C beta 3	0.000713	-1.437
17814187	RBKS	ribokinase	0.00308	-1.437
17772320	STAM2	signal transducing adaptor molecule 2	0.000603	-1.437
17688688	NUP54	nucleoporin 54	5.85e-05	-1.436
17740725	PI4KB	phosphatidylinositol 4-kinase beta	0.00046	-1.436
17878725	TSPAN6	tetraspanin 6	4.78e-05	-1.436
17665064	ARL6	ADP ribosylation factor like GTPase 6	0.00219	-1.435
17669807	TM4SF19	transmembrane 4 L six family member 19	3.68e-06	-1.435
17664335	USP25	ubiquitin specific peptidase 25	0.00147	-1.435
17694324	SLC30A9	solute carrier family 30 member 9	0.00056	-1.434
17843076	LOC100360095	urinary protein 2	1.19e-05	-1.433
17768499	TOP1	DNA topoisomerase I	0.000181	-1.433
17619504	ZNF143	zinc finger protein 143	0.000367	-1.432
17775114	DEPDC7	DEP domain containing 7	0.000252	-1.43
17659230	MYO1D	myosin ID	6.69e-05	-1.43
17750591	SARS1	seryl-tRNA synthetase 1	0.00216	-1.43
17635557	Olfr605	olfactory receptor 605	0.000432	-1.428
17796627	RPN1	ribophorin I	0.00165	-1.428
17845428	RPS27L	ribosomal protein S27 like	0.000736	-1.427
17636433	SOX6	SRY-box transcription factor 6	0.00169	-1.427
17832590	ZNF740	zinc finger protein 740	0.00116	-1.427
17656290	FAT2	FAT atypical cadherin 2	0.000551	-1.426
17789912	LSM8	LSM8 homolog, U6 small nuclear RNA associated	2.59e-05	-1.425
17795629	Ly49i2	Ly49 inhibitory receptor 2	0.00343	-1.424
17699606	Ints9	integrator complex subunit 9	0.00035	-1.423
17808905	LOC102552143/LOC102552337	PRAME family member 22-like	0.000539	-1.423
17844092	POU2AF1	POU class 2 homeobox associating factor 1	0.00395	-1.423
17822464	PYGL	glycogen phosphorylase L	0.0036	-1.423
17859305	C2orf69	chromosome 2 open reading frame 69	0.00399	-1.422
17801437	ERI3	ERI1 exoribonuclease family member 3	0.00203	-1.422
17657197	ZNF287	zinc finger protein 287	0.00203	-1.422
17792437	4931417E11Rik	RIKEN cDNA 4931417E11 gene	1.11e-05	-1.42
17873917	Armcx1/LOC102554790	armadillo repeat containing, X-linked 1	0.000689	-1.42
17816586	SLC38A6	solute carrier family 38 member 6	0.000537	-1.42
17644407	SPSB3	splA/ryanodine receptor domain and SOCS box containing 3	0.00276	-1.42
17770793	SURF4	surfeit 4	3.52e-05	-1.418
17696372	COBL	cordon-bleu WH2 repeat protein	0.00145	-1.417
17636106	TMEM9B	TMEM9 domain family member B	1.05e-05	-1.417
17622529	TSSC4	tumor suppressing subtransferable candidate 4	7.46e-06	-1.417
17827408	GNPTAB	N-acetylglucosamine-1-phosphate transferase subunits alpha and beta	0.00126	-1.414
17801509	Med8	mediator complex subunit 8	1.5e-05	-1.414
17735461	SMN1/SMN2	survival of motor neuron 1, telomeric	0.000122	-1.413
17834425	RAB11B	RAB11B, member RAS oncogene family	0.000151	-1.412
17837036	DPYS	dihydropyrimidinase	0.000606	-1.41
17635727	Olr181/Olr183	olfactory receptor 183	0.00232	-1.41
17668394	OR5H2	olfactory receptor family 5 subfamily H member 2	0.00208	-1.41
17708893	POLB	DNA polymerase beta	0.00239	-1.409
17842895	NFRKB	nuclear factor related to kappaB binding protein	0.000576	-1.408
17859802	PARD3B	par-3 family cell polarity regulator beta	0.00204	-1.408
17791621	LANCL2	LanC like 2	8.39e-05	-1.406
17866842	NUDT12	nudix hydrolase 12	0.000103	-1.406
17689895	RFC1	replication factor C subunit 1	0.000149	-1.405
17775166	RCN1	reticulocalbin 1	0.000199	-1.404
17715279	Eci3	enoyl-Coenzyme A delta isomerase 3	0.00112	-1.403
17862587	TREML4	triggering receptor expressed on myeloid cells like 4	0.000188	-1.403
17710958	COPE	coatomer protein complex subunit epsilon	0.00279	-1.402
17769627	GID8	GID complex subunit 8 homolog	0.0012	-1.402
17678479	TAOK3	TAO kinase 3	1.71e-05	-1.402
17664776	LOC100360601	carbonyl reductase 2-like	0.000292	-1.401
17643844	CDIP1	cell death inducing p53 target 1	0.00193	-1.4
17727526	Ces2a	carboxylesterase 2A	0.00239	-1.4
17768783	Svs3a/Svs3b	seminal vesicle secretory protein 3A	0.000713	-1.4
17610845	ALDH8A1	aldehyde dehydrogenase 8 family member A1	2.02e-05	-1.399
17865301	FN1	fibronectin 1	0.000629	-1.399
17755958	Olfr108	olfactory receptor 108	0.00323	-1.398
17718110	PRR7	proline rich 7, synaptic	1.82e-06	-1.398
17757413	TMPRSS3	transmembrane serine protease 3	3.81e-05	-1.398
17656934	ALDH3A2	aldehyde dehydrogenase 3 family member A2	0.0025	-1.396
17616188	IRF3	interferon regulatory factor 3	0.00255	-1.396
17784133	MAD2L1	mitotic arrest deficient 2 like 1	0.00388	-1.396
17688572	NAA11	N(alpha)-acetyltransferase 11, NatA catalytic subunit	0.00034	-1.396
17733726	CFDP1	craniofacial development protein 1	0.0034	-1.395
17739281	GASK1B	golgi associated kinase 1B	0.000882	-1.395
17786038	ARPC4	actin related protein 2/3 complex subunit 4	0.000804	-1.394
17814810	Nbas	NBAS subunit of NRZ tethering complex	9.14e-05	-1.394
17637385	QPRT	quinolinate phosphoribosyltransferase	0.00347	-1.394
17842733	SEPTIN7	septin 7	0.00293	-1.394
17880663	PCDHB8	protocadherin beta 8	0.00102	-1.392
17694042	TMEM165	transmembrane protein 165	0.000433	-1.391
17716952	DHTKD1	dehydrogenase E1 and transketolase domain containing 1	0.00157	-1.39
17722770	NDFIP1	Nedd4 family interacting protein 1	0.00339	-1.39
17763934	SPI1	Spi-1 proto-oncogene	0.00366	-1.389
17818137	LOC299282	Serine protease inhibitor	0.00168	-1.387
17693479	PF4	platelet factor 4	0.000114	-1.387
17777802	Rrbp1	ribosome binding protein 1	0.0014	-1.386
17639106	AIP	aryl hydrocarbon receptor interacting protein	0.00392	-1.385
17798100	UBE2R2	ubiquitin conjugating enzyme E2 R2	8.35e-05	-1.385
17786799	Mug1	murinoglobulin 1	6.79e-05	-1.384
17802767	GPR3	G protein-coupled receptor 3	0.000397	-1.383
17622552	SLC22A18	solute carrier family 22 member 18	0.00313	-1.383
17763453	YPEL4	yippee like 4	0.000202	-1.383
17830660	CBY1	chibby family member 1, beta catenin antagonist	0.00154	-1.382
17658693	VPS53	VPS53 subunit of GARP complex	0.00213	-1.382
17872847	GSPT2	G1 to S phase transition 2	0.00104	-1.38
17761329	NUP214	nucleoporin 214	0.00381	-1.379
17772460	WDSUB1	WD repeat, sterile alpha motif and U-box domain containing 1	0.0039	-1.379
17671228	Cd209c	CD209c antigen	0.000505	-1.378
17680325	KDM5B	lysine demethylase 5B	0.00145	-1.378
17673661	CDK2AP1	cyclin dependent kinase 2 associated protein 1	0.000115	-1.377
17664160	WDR45B	WD repeat domain 45B	0.00397	-1.377
17633204	HPS5	HPS5 biogenesis of lysosomal organelles complex 2 subunit 2	0.000948	-1.376
17687623	PPP2R5A	protein phosphatase 2 regulatory subunit B'alpha	0.000825	-1.375
17872007	CLCN4	chloride voltage-gated channel 4	0.000603	-1.374
17793858	EMC3	ER membrane protein complex subunit 3	0.0028	-1.373
17713907	RGD1564657	similar to cathepsin 1 precursor	9.55e-06	-1.373
17650821	GRB7	growth factor receptor bound protein 7	0.00391	-1.372
17694459	LIAS	lipoic acid synthetase	0.000484	-1.372
17803188	Hspg2	heparan sulfate proteoglycan 2	0.000552	-1.371
17694868	NCAPG	non-SMC condensin I complex subunit G	2.82e-06	-1.371
17614748	TTC9B	tetratricopeptide repeat domain 9B	0.000393	-1.371
17783887	Vmn1r15	vomeronasal 1 receptor 15	6.58e-05	-1.371
17692770	LOC100359633	guanylate binding protein 11	0.00379	-1.369
17833189	Olfr247	olfactory receptor 247	0.00271	-1.369
17757367	BTBD9	BTB domain containing 9	0.00295	-1.368
17813587	GALM	galactose mutarotase	0.00183	-1.368
17736384	NADK2	NAD kinase 2, mitochondrial	0.00343	-1.368
17625569	CCNJ	cyclin J	0.00282	-1.367
17631172	ACTN4	actinin alpha 4	0.00119	-1.366
17771568	PSMD5	proteasome 26S subunit, non-ATPase 5	0.0012	-1.366
17754704	CDK1	cyclin dependent kinase 1	0.000777	-1.365
17843863	APOA5	apolipoprotein A5	0.000275	-1.364
17651280	CNTD1	cyclin N-terminal domain containing 1	6.56e-07	-1.364
17880655	FASTKD5	FAST kinase domains 5	0.00392	-1.364
17674168	RPH3A	rabphilin 3A	2.4e-05	-1.364
17878425	Fndc3c1		0.00123	-1.363
17646347	MPRIP	myosin phosphatase Rho interacting protein	0.000856	-1.363
17654046	Olr1370	olfactory receptor 1370	0.00166	-1.363
17622056	RIC8A	RIC8 guanine nucleotide exchange factor A	0.000361	-1.362
17765801	USP8	ubiquitin specific peptidase 8	0.0011	-1.362
17846679	ATR	ATR serine/threonine kinase	0.000518	-1.361
17729998	PHLPP2	PH domain and leucine rich repeat protein phosphatase 2	0.000314	-1.361
17807283	ABCA1	ATP binding cassette subfamily A member 1	0.00358	-1.359
17805737	ASPH	aspartate beta-hydroxylase	0.000111	-1.359
17748462	CD1D	CD1d molecule	0.00113	-1.359
17732148	Lonp2	lon peptidase 2, peroxisomal	0.00184	-1.359
17643778	GLYR1	glyoxylate reductase 1 homolog	0.000129	-1.358
17766923	RIN2	Ras and Rab interactor 2	0.00392	-1.358
17840760	DDX23	DEAD-box helicase 23	0.00168	-1.357
17833162	Olfr786	olfactory receptor 786	0.00291	-1.357
17820796	TMEM214	transmembrane protein 214	4.51e-05	-1.357
17816275	ARF6	ADP ribosylation factor 6	0.000682	-1.356
17642482	ARMH3	armadillo like helical domain containing 3	0.00121	-1.356
17642650	CALHM1	calcium homeostasis modulator 1	0.00157	-1.356
17768828	PIGT	phosphatidylinositol glycan anchor biosynthesis class T	0.00155	-1.356
17859795	CTLA4	cytotoxic T-lymphocyte associated protein 4	0.00315	-1.355
17872488	PRDX4	peroxiredoxin 4	0.00273	-1.355
17831467	TBC1D22A	TBC1 domain family member 22A	0.00226	-1.355
17645524	ADAMTS2	ADAM metallopeptidase with thrombospondin type 1 motif 2	6.34e-07	-1.354
17648811	FLOT2	flotillin 2	0.00188	-1.354
17645231	FAM71B	family with sequence similarity 71 member B	0.000893	-1.351
17766344	ITPA	inosine triphosphatase	0.00185	-1.351
17766361	ATRN	attractin	0.0019	-1.35
17725159	INO80C	INO80 complex subunit C	0.00155	-1.349
17685264	LAMC1	laminin subunit gamma 1	0.00367	-1.347
17712541	SLC20A2	solute carrier family 20 member 2	0.000565	-1.347
17751564	BANK1	B cell scaffold protein with ankyrin repeats 1	0.000392	-1.345
17618271	CCDC90B	coiled-coil domain containing 90B	0.0016	-1.345
17768072	ERGIC3	ERGIC and golgi 3	0.00313	-1.345
17630724	HNRNPUL1	heterogeneous nuclear ribonucleoprotein U like 1	0.00121	-1.345
17743903	NR2F1	nuclear receptor subfamily 2 group F member 1	0.00361	-1.345
17776731	SHC4	SHC adaptor protein 4	0.00166	-1.345
17687169	H3-3A/H3-3B	H3.3 histone A	0.00186	-1.344
17671525	KATNAL1	katanin catalytic subunit A1 like 1	8.72e-06	-1.344
17844404	CSPG4	chondroitin sulfate proteoglycan 4	0.000867	-1.343
17850845	DCPS	decapping enzyme, scavenger	0.00118	-1.343
17853662	LACTB	lactamase beta	0.00212	-1.343
17841529	AAAS	aladin WD repeat nucleoporin	0.000907	-1.342
17847172	ASTE1	asteroid homolog 1	0.000288	-1.342
17749973	MAB21L3	mab-21 like 3	0.00196	-1.342
17754983	PCBD1	pterin-4 alpha-carbinolamine dehydratase 1	0.00321	-1.342
17738042	Spry1	sprouty RTK signaling antagonist 1	0.000238	-1.342
17778922	BLCAP	BLCAP apoptosis inducing factor	0.000112	-1.341
17664628	IL10RB	interleukin 10 receptor subunit beta	0.00143	-1.341
17658485	Olfr382	olfactory receptor 382	0.00307	-1.341
17806944	Olr837	olfactory receptor 837	0.000442	-1.341
17848255	MYL3	myosin light chain 3	0.00152	-1.339
17715040	TBC1D7	TBC1 domain family member 7	0.00023	-1.339
17815433	TWIST1	twist family bHLH transcription factor 1	0.000725	-1.339
17700997	ZSWIM8	zinc finger SWIM-type containing 8	0.00131	-1.339
17844254	CRABP1	cellular retinoic acid binding protein 1	0.00345	-1.338
17752062	ST6GALNAC3	ST6 N-acetylgalactosaminide alpha-2,6-sialyltransferase 3	0.00237	-1.338
17798189	C9orf131	chromosome 9 open reading frame 131	0.000778	-1.337
17834307	CYP4F3	cytochrome P450 family 4 subfamily F member 3	0.00229	-1.337
17631828	HPN	hepsin	0.0025	-1.337
17651741	ITGB3	integrin subunit beta 3	0.00187	-1.336
17863984	MITD1	microtubule interacting and trafficking domain containing 1	0.00343	-1.336
17711611	AGA	aspartylglucosaminidase	0.00284	-1.335
17880178	ATP6V0E1	ATPase H+ transporting V0 subunit e1	0.000333	-1.335
17645017	mir-218	microRNA 218-2	0.00365	-1.335
17780950	GNAI1	G protein subunit alpha i1	0.000662	-1.334
17657757	MPDU1	mannose-P-dolichol utilization defect 1	0.000254	-1.334
17788013	SLCO1B3	solute carrier organic anion transporter family member 1B3	0.00111	-1.334
17768185	AAR2	AAR2 splicing factor	0.00164	-1.333
17877082	CTPS2	CTP synthase 2	0.0037	-1.333
17770370	RABL6	RAB, member RAS oncogene family like 6	0.0021	-1.333
17766172	STK35	serine/threonine kinase 35	0.000794	-1.33
17659519	ZNHIT3	zinc finger HIT-type containing 3	0.000103	-1.33
17879806	BCAP31	B cell receptor associated protein 31	0.00235	-1.329
17800346	OMA1	OMA1 zinc metallopeptidase	0.00151	-1.329
17670688	SCARF2	scavenger receptor class F member 2	0.000642	-1.329
17704998	MYCBP2	MYC binding protein 2	0.000112	-1.328
17715152	SLC35B3	solute carrier family 35 member B3	0.000657	-1.328
17879075	SMARCA1	SWI/SNF related, matrix associated, actin dependent regulator of chromatin, subfamily a, member 1	0.000726	-1.328
17749235	Tdpoz2	TD and POZ domain containing 2	9.62e-05	-1.328
17774104	OR9G4	olfactory receptor family 9 subfamily G member 4	0.00154	-1.327
17822690	WDR89	WD repeat domain 89	0.000413	-1.327
17688631	CCNI	cyclin I	0.00122	-1.326
17635191	SLCO2B1	solute carrier organic anion transporter family member 2B1	0.00318	-1.326
17844147	POGLUT3	protein O-glucosyltransferase 3	0.0023	-1.325
17748728	RAB25	RAB25, member RAS oncogene family	0.00134	-1.325
17834704	C12orf45	chromosome 12 open reading frame 45	0.000395	-1.323
17851975	TMPRSS4	transmembrane serine protease 4	0.000425	-1.323
17823174	ALDH6A1	aldehyde dehydrogenase 6 family member A1	7.88e-05	-1.322
17622224	DRD4	dopamine receptor D4	0.000798	-1.322
17678857	USP30	ubiquitin specific peptidase 30	6.31e-05	-1.322
17713164	COL4A2	collagen type IV alpha 2 chain	0.00134	-1.321
17685862	KLHL20	kelch like family member 20	0.000764	-1.321
17682210	Olr1587	olfactory receptor 1587	0.00395	-1.321
17687580	RPS6KC1	ribosomal protein S6 kinase C1	0.000467	-1.321
17651125	ATP6V0A1	ATPase H+ transporting V0 subunit a1	0.0033	-1.319
17636799	CDR2	cerebellar degeneration related protein 2	0.000406	-1.319
17842134	TAF1D	TATA-box binding protein associated factor, RNA polymerase I subunit D	9.3e-05	-1.319
17683613	RALB	RAS like proto-oncogene B	0.000527	-1.318
17873058	KIF4A	kinesin family member 4A	0.000676	-1.317
17785859	ARL8B	ADP ribosylation factor like GTPase 8B	0.00134	-1.316
17755727	SCML4	Scm polycomb group protein like 4	1.89e-05	-1.316
17682910	RAB3GAP2	RAB3 GTPase activating non-catalytic protein subunit 2	0.00308	-1.315
17695544	TACC3	transforming acidic coiled-coil containing protein 3	0.000643	-1.315
17721044	TRDMT1	tRNA aspartic acid methyltransferase 1	0.000179	-1.315
17811169	Wasf2	WASP family member 2	0.00111	-1.315
17780106	PTK6	protein tyrosine kinase 6	0.00319	-1.314
17628839	THBS2	thrombospondin 2	3.6e-05	-1.314
17681381	TNFSF18	TNF superfamily member 18	0.000528	-1.314
17816005	GEMIN2	gem nuclear organelle associated protein 2	0.00276	-1.311
17705450	TMTC4	transmembrane O-mannosyltransferase targeting cadherins 4	0.00116	-1.311
17880646	Olfr1055	olfactory receptor 1055	0.000804	-1.31
17844360	RCN2	reticulocalbin 2	0.00367	-1.31
17842271	LOC690821	similar to olfactory receptor Olr1185	0.00224	-1.309
17857385	TTBK1	tau tubulin kinase 1	0.00195	-1.309
17735497	CD180	CD180 molecule	0.0006	-1.307
17853843	LIPC	lipase C, hepatic type	0.000371	-1.307
17823085	NUMB	NUMB endocytic adaptor protein	0.00114	-1.307
17727653	TK2	thymidine kinase 2	0.00162	-1.307
17668049	HLCS	holocarboxylase synthetase	0.00336	-1.306
17736577	MTMR12	myotubularin related protein 12	0.000318	-1.306
17734548	RBM34	RNA binding motif protein 34	0.00141	-1.305
17619088	Olr86	olfactory receptor 86	0.0022	-1.304
17695009	OTOP1	otopetrin 1	0.000182	-1.304
17627637	EPB41L2	erythrocyte membrane protein band 4.1 like 2	0.00397	-1.303
17829959	GLI4	GLI family zinc finger 4	0.000978	-1.303
17788710	RINT1	RAD50 interactor 1	0.000499	-1.303
17844538	ULK3	unc-51 like kinase 3	0.000158	-1.303
17836083	DYRK2	dual specificity tyrosine phosphorylation regulated kinase 2	0.00119	-1.302
17841770	WASHC5	WASH complex subunit 5	0.00294	-1.301
17777243	CPXM1	carboxypeptidase X, M14 family member 1	0.000856	-1.3
17847021	SLCO2A1	solute carrier organic anion transporter family member 2A1	0.000275	-1.3
17680284	CYB5R1	cytochrome b5 reductase 1	0.00327	-1.299
17656524	RNF187	ring finger protein 187	0.000585	-1.299
17785393	Vom1r95/Vom1r98	vomeronasal 1 receptor 98	0.00201	-1.298
17780064	CHRNA4	cholinergic receptor nicotinic alpha 4 subunit	1.35e-09	-1.297
17793032	RAB7A	RAB7A, member RAS oncogene family	0.00219	-1.297
17846515	CTSH	cathepsin H	0.000393	-1.296
17694018	Exoc1	exocyst complex component 1	0.00108	-1.296
17769920	POLR3K	RNA polymerase III subunit K	0.00161	-1.296
17741951	WDR47	WD repeat domain 47	0.000456	-1.296
17679079	ANKLE2	ankyrin repeat and LEM domain containing 2	0.00135	-1.295
17671603	FLT3	fms related tyrosine kinase 3	0.00305	-1.295
17810194	mir-30	microRNA 30a	0.000256	-1.295
17641563	ASAH2	N-acylsphingosine amidohydrolase 2	0.00361	-1.294
17647696	ASGR1	asialoglycoprotein receptor 1	0.00183	-1.294
17703055	CIDEB	cell death inducing DFFA like effector b	0.000759	-1.294
17688259	KLHL8	kelch like family member 8	0.000441	-1.294
17646767	PMP22	peripheral myelin protein 22	0.00065	-1.293
17709074	ANGPT2	angiopoietin 2	0.00168	-1.292
17682903	DUSP10	dual specificity phosphatase 10	0.00344	-1.292
17876898	MID1	midline 1	0.00276	-1.292
17833200	Olr943	olfactory receptor 943	0.00209	-1.292
17632327	KLK1	kallikrein 1	0.00104	-1.291
17834622	POLR3B	RNA polymerase III subunit B	0.00297	-1.29
17860312	RUFY4	RUN and FYVE domain containing 4	0.00168	-1.29
17712729	Defb14	defensin beta 14	0.000283	-1.289
17846329	MRPL41	mitochondrial ribosomal protein L41	0.000277	-1.289
17839005	TMPRSS6	transmembrane serine protease 6	0.00189	-1.289
17627666	MED23	mediator complex subunit 23	0.00193	-1.288
17613997	GPR4	G protein-coupled receptor 4	0.000194	-1.287
17721343	MTMR1	myotubularin related protein 1	0.00163	-1.287
17676720	MOSPD3	motile sperm domain containing 3	0.000965	-1.286
17689216	CENPC	centromere protein C	0.00316	-1.284
17862009	FER	FER tyrosine kinase	0.00205	-1.284
17731782	GNAO1	G protein subunit alpha o1	0.00345	-1.284
17638700	NAP1L4	nucleosome assembly protein 1 like 4	0.000176	-1.284
17856156	Crtap	cartilage associated protein	0.000959	-1.283
17717411	MSRB2	methionine sulfoxide reductase B2	0.000284	-1.283
17875399	6030498E09Rik	RIKEN cDNA 6030498E09 gene	2.47e-05	-1.282
17875672	ARAF	A-Raf proto-oncogene, serine/threonine kinase	1.65e-05	-1.282
17641180	C9orf85	chromosome 9 open reading frame 85	0.0034	-1.282
17764333	CAT	catalase	0.000164	-1.282
17639284	LRFN4	leucine rich repeat and fibronectin type III domain containing 4	0.002	-1.282
17842703	BMPER	BMP binding endothelial regulator	0.00113	-1.281
17753678	C6orf89	chromosome 6 open reading frame 89	0.00116	-1.281
17667929	DNAJC28	DnaJ heat shock protein family (Hsp40) member C28	0.000155	-1.281
17818012	UBR7	ubiquitin protein ligase E3 component n-recognin 7 (putative)	0.000466	-1.281
17853947	C15orf65	chromosome 15 open reading frame 65	0.00325	-1.28
17806147	COQ3	coenzyme Q3, methyltransferase	0.00387	-1.28
17764670	NOP10	NOP10 ribonucleoprotein	0.00195	-1.28
17633908	NR2F2	nuclear receptor subfamily 2 group F member 2	0.00231	-1.28
17844469	MAN2C1	mannosidase alpha class 2C member 1	0.00348	-1.279
17783187	ZNF398	zinc finger protein 398	0.00386	-1.279
17811590	KDM1A	lysine demethylase 1A	8.69e-05	-1.278
17665083	CRYBG3	crystallin beta-gamma domain containing 3	0.000867	-1.276
17705117	RBM26	RNA binding motif protein 26	3.86e-05	-1.276
17765566	SORD	sorbitol dehydrogenase	0.00337	-1.276
17773961	CTNND1	catenin delta 1	0.00029	-1.275
17793611	EIF4E3	eukaryotic translation initiation factor 4E family member 3	0.000216	-1.275
17878325	Mir3559	microRNA 3559	0.00377	-1.275
17620642	SGF29	SAGA complex associated factor 29	0.00156	-1.275
17813605	MORN2	MORN repeat containing 2	8.36e-06	-1.274
17703026	RABGGTA	Rab geranylgeranyltransferase subunit alpha	0.000998	-1.274
17866743	ST8SIA4	ST8 alpha-N-acetyl-neuraminide alpha-2,8-sialyltransferase 4	0.00105	-1.274
17613554	ZNF541	zinc finger protein 541	0.00302	-1.274
17715062	ADTRP	androgen dependent TFPI regulating protein	0.000301	-1.272
17854365	IBTK	inhibitor of Bruton tyrosine kinase	0.00242	-1.272
17688028	TGFBR3	transforming growth factor beta receptor 3	0.000441	-1.271
17661334	JUP	junction plakoglobin	0.00141	-1.27
17823431	SPTLC2	serine palmitoyltransferase long chain base subunit 2	0.00146	-1.27
17718987	Tpi1	triosephosphate isomerase 1	0.00339	-1.27
17731597	CX3CL1	C-X3-C motif chemokine ligand 1	0.00256	-1.269
17619098	Olfr606	olfactory receptor 606	0.00163	-1.268
17773368	PDE11A	phosphodiesterase 11A	0.000218	-1.268
17627428	ABRACL	ABRA C-terminal like	0.000788	-1.267
17767107	CST9L	cystatin 9 like	0.00224	-1.267
17767253	NSFL1C	NSFL1 cofactor	0.0018	-1.267
17619676	PARVA	parvin alpha	0.000866	-1.267
17805429	MCMDC2	minichromosome maintenance domain containing 2	0.00154	-1.266
17842871	PRDM10	PR/SET domain 10	2.41e-05	-1.266
17659456	AATF	apoptosis antagonizing transcription factor	0.00346	-1.263
17818709	mir-541	microRNA 541	5.85e-05	-1.263
17876944	Gpm6b	glycoprotein m6b	0.00367	-1.262
17801558	Lao1	L-amino acid oxidase 1	0.000643	-1.262
17742901	SLC39A8	solute carrier family 39 member 8	0.00151	-1.26
17747319	NHLRC3	NHL repeat containing 3	0.00306	-1.257
17825596	STAT2	signal transducer and activator of transcription 2	0.00243	-1.257
17819266	Crip2	cysteine rich protein 2	0.00128	-1.256
17656169	Il3	interleukin 3	0.000169	-1.256
17861669	Olfr1413	olfactory receptor 1413	0.0018	-1.256
17675684	RASL11A	RAS like family 11 member A	0.00197	-1.255
17632526	TBC1D17	TBC1 domain family member 17	0.000125	-1.255
17687364	MARC1	mitochondrial amidoxime reducing component 1	0.000204	-1.254
17733259	DPEP2	dipeptidase 2	0.0036	-1.253
17722387	MATR3	matrin 3	0.000792	-1.253
17732321	MAN2B1	mannosidase alpha class 2B member 1	0.0015	-1.252
17786505	DCP1B	decapping mRNA 1B	0.00267	-1.251
17763593	OR5M1	olfactory receptor family 5 subfamily M member 1	0.00151	-1.251
17798072	NFX1	nuclear transcription factor, X-box binding 1	0.000102	-1.25
17755906	Olfr133	olfactory receptor 134	0.00113	-1.25
17698585	RGD1311300	similar to T cell receptor V delta 6	1.7e-05	-1.25
17842418	SLC44A2	solute carrier family 44 member 2	0.000784	-1.25
17765549	TRIM69	tripartite motif containing 69	0.0013	-1.25
17648683	YWHAE	tyrosine 3-monooxygenase/tryptophan 5-monooxygenase activation protein epsilon	0.000324	-1.25
17821893	EAPP	E2F associated phosphoprotein	0.00167	-1.249
17785906	LMCD1	LIM and cysteine rich domains 1	0.00245	-1.249
17628945	PRDM9	PR/SET domain 9	0.00147	-1.247
17874149	RADX	RPA1 related single stranded DNA binding protein, X-linked	0.00133	-1.247
17804380	GPR157	G protein-coupled receptor 157	0.00177	-1.246
17660303	ITGA3	integrin subunit alpha 3	0.00285	-1.246
17619339	NLRP14	NLR family pyrin domain containing 14	0.000378	-1.246
17713804	HSD17B3	hydroxysteroid 17-beta dehydrogenase 3	0.00111	-1.245
17794091	ZNF22	zinc finger protein 22	0.000759	-1.245
17651493	C17orf53	chromosome 17 open reading frame 53	0.000996	-1.244
17684037	DYRK3	dual specificity tyrosine phosphorylation regulated kinase 3	0.000202	-1.244
17714849	PHF2	PHD finger protein 2	0.00342	-1.244
17726258	PPIC	peptidylprolyl isomerase C	0.00269	-1.244
17635813	ARFIP2	ADP ribosylation factor interacting protein 2	0.000737	-1.243
17810315	Macf1	microtubule-actin crosslinking factor 1	0.000631	-1.243
17806938	Olfr70	olfactory receptor 70	0.000537	-1.242
17815037	TAF1B	TATA-box binding protein associated factor, RNA polymerase I subunit B	7.12e-06	-1.242
17671165	ELAVL1	ELAV like RNA binding protein 1	0.000986	-1.241
17755973	Olr1729	olfactory receptor 1738	0.00366	-1.24
17705618	FARP1	FERM, ARH/RhoGEF and pleckstrin domain protein 1	0.000811	-1.239
17726963	RAB27B	RAB27B, member RAS oncogene family	0.00293	-1.239
17668868	BTLA	B and T lymphocyte associated	0.00203	-1.238
17657345	GLP2R	glucagon like peptide 2 receptor	0.000332	-1.238
17741138	ACP6	acid phosphatase 6, lysophosphatidic	0.000756	-1.235
17760616	AK8	adenylate kinase 8	0.000171	-1.235
17749924	CD101	CD101 molecule	0.000253	-1.235
17861912	GAL3ST2	galactose-3-O-sulfotransferase 2	0.00368	-1.234
17768216	TGIF2	TGFB induced factor homeobox 2	0.00351	-1.234
17699765	EBF2	EBF transcription factor 2	0.00176	-1.233
17834225	WIZ	WIZ zinc finger	0.00362	-1.233
17614613	CYP2F1	cytochrome P450 family 2 subfamily F member 1	0.0031	-1.232
17880866	LOC102546838	uncharacterized LOC102546838	0.00176	-1.232
17643794	ROGDI	rogdi atypical leucine zipper	0.00318	-1.232
17871325	SHROOM4	shroom family member 4	0.000507	-1.231
17694683	TBC1D19	TBC1 domain family member 19	0.00086	-1.231
17879701	CNGA2	cyclic nucleotide gated channel subunit alpha 2	7.93e-05	-1.229
17789932	FAM3C	family with sequence similarity 3 member C	0.000135	-1.228
17880603	ASB17	ankyrin repeat and SOCS box containing 17	0.000828	-1.227
17685011	HMCN1	hemicentin 1	0.0035	-1.227
17712813	KBTBD11	kelch repeat and BTB domain containing 11	3.8e-05	-1.227
17623001	ZDHHC24	zinc finger DHHC-type containing 24	0.00273	-1.226
17784609	Reg3a	regenerating islet-derived 3 alpha	0.00137	-1.225
17808980	C8A	complement C8 alpha chain	0.00353	-1.224
17789062	SEMA3E	semaphorin 3E	4.59e-05	-1.224
17682178	CRP	C-reactive protein	0.000395	-1.223
17828801	SDC2	syndecan 2	0.00108	-1.222
17787916	CAPZA3	capping actin protein of muscle Z-line subunit alpha 3	0.000536	-1.221
17879340	mir-19	microRNA 19a	0.00178	-1.221
17635641	OR51B2	olfactory receptor family 51 subfamily B member 2 (gene/pseudogene)	0.00271	-1.221
17787431	PARP11	poly(ADP-ribose) polymerase family member 11	0.000402	-1.221
17806581	KIF24	kinesin family member 24	0.000248	-1.22
17763566	Olfr996	olfactory receptor 996	0.00327	-1.219
17860426	PLCD4	phospholipase C delta 4	0.00295	-1.219
17755936	Olfr124	olfactory receptor 124	0.00252	-1.218
17842152	SLC36A4	solute carrier family 36 member 4	0.00226	-1.218
17799260	Zfp618	zinc finger protein 618	0.000473	-1.218
17640799	Olfr1426	olfactory receptor 1426	0.00261	-1.217
17871308	Gmcl1l/LOC302576	germ cell-less homolog 1 (Drosophila)-like	0.000436	-1.215
17744314	BHMT2	betaine--homocysteine S-methyltransferase 2	0.00376	-1.214
17650958	CDC6	cell division cycle 6	0.00063	-1.214
17643612	EMP2	epithelial membrane protein 2	0.00169	-1.214
17715224	F13A1	coagulation factor XIII A chain	0.003	-1.214
17682877	TAF1A	TATA-box binding protein associated factor, RNA polymerase I subunit A	0.000483	-1.214
17740832	ARNT	aryl hydrocarbon receptor nuclear translocator	0.000698	-1.213
17716872	Itih2	inter-alpha-trypsin inhibitor heavy chain 2	0.000512	-1.213
17682660	TMEM63A	transmembrane protein 63A	0.00211	-1.212
17713258	TNFSF13B	TNF superfamily member 13b	9.91e-05	-1.212
17716183	MAP3K8	mitogen-activated protein kinase kinase kinase 8	0.00213	-1.21
17818687	mir-154	microRNA 410	7.46e-05	-1.209
17721946	FHOD3	formin homology 2 domain containing 3	0.00121	-1.207
17851260	Olr1292	olfactory receptor 1292	0.00216	-1.207
17788554	CHPF2	chondroitin polymerizing factor 2	0.00116	-1.206
17865827	SCG2	secretogranin II	0.00192	-1.206
17701937	TEP1	telomerase associated protein 1	0.00142	-1.205
17863966	TSGA10	testis specific 10	0.000877	-1.205
17623894	TUT1	terminal uridylyl transferase 1, U6 snRNA-specific	0.00289	-1.205
17756021	ZFP57	ZFP57 zinc finger protein	0.00246	-1.204
17703695	Defb48	defensin beta 48	0.000331	-1.203
17676542	mir-17	microRNA 17	0.000385	-1.203
17619164	Olfr653	olfactory receptor 653	0.00214	-1.203
17836701	Rdh7	retinol dehydrogenase 7	0.000418	-1.203
17850501	ECSIT	ECSIT signalling integrator	0.000249	-1.202
17823455	SNW1	SNW domain containing 1	0.00175	-1.202
17857689	4930564C03Rik	RIKEN cDNA 4930564C03 gene	0.00129	-1.201
17709812	ITIH1	inter-alpha-trypsin inhibitor heavy chain 1	0.00161	-1.2
17619982	ACSM4	acyl-CoA synthetase medium chain family member 4	0.000136	1.2
17878014	AWAT2	acyl-CoA wax alcohol acyltransferase 2	0.000853	1.2
17755689	LOC499469	Ab2-018	0.00331	1.2
17634592	SAXO2	stabilizer of axonemal microtubules 2	0.00372	1.2
17728243	Irx3	iroquois homeobox 3	1.3e-05	1.202
17843747	SCN2B	sodium voltage-gated channel beta subunit 2	0.00251	1.202
17848396	TRANK1	tetratricopeptide repeat and ankyrin repeat containing 1	0.000906	1.202
17703123	CMA1	chymase 1	0.000188	1.205
17807992	KIF12	kinesin family member 12	0.000145	1.205
17723641	PDE6A	phosphodiesterase 6A	0.000621	1.205
17703865	ADAM2	ADAM metallopeptidase domain 2	7.17e-05	1.206
17787205	CHD4	chromodomain helicase DNA binding protein 4	0.00394	1.206
17677250	PHKG1	phosphorylase kinase catalytic subunit gamma 1	0.00103	1.206
17685759	TNN	tenascin N	0.0033	1.206
17658481	LOC100909438	olfactory receptor 1471	0.00272	1.207
17628599	TBXT	T-box transcription factor T	0.00317	1.207
17873904	LOC501618	LRRGT00179	6.11e-06	1.208
17710428	4930474N05Rik	RIKEN cDNA 4930474N05 gene	0.000969	1.209
17881107	LOC687082	similar to olfactory receptor 508	0.00326	1.209
17627322	STX11	syntaxin 11	2.75e-05	1.209
17667734	Krtap14	keratin associated protein 14	0.000487	1.211
17623607	C11orf95	chromosome 11 open reading frame 95	0.00333	1.212
17811693	CELA3B	chymotrypsin like elastase 3B	0.000226	1.212
17714914	TPMT	thiopurine S-methyltransferase	0.0016	1.212
17665346	NXPE3	neurexophilin and PC-esterase domain family member 3	0.000656	1.213
17674691	SGSM1	small G protein signaling modulator 1	0.00191	1.213
17690073	ARAP2	ArfGAP with RhoGAP domain, ankyrin repeat and PH domain 2	0.00127	1.214
17798382	GLIPR2	GLI pathogenesis related 2	2.86e-05	1.216
17636033	STK33	serine/threonine kinase 33	0.000982	1.216
17626605	PLEKHS1	pleckstrin homology domain containing S1	0.00201	1.217
17862833	DLK2	delta like non-canonical Notch ligand 2	0.00298	1.218
17680470	KIF21B	kinesin family member 21B	0.000169	1.219
17698942	NOP9	NOP9 nucleolar protein	0.00302	1.219
17674775	PUS1	pseudouridine synthase 1	0.00211	1.219
17664225	VGLL3	vestigial like family member 3	0.000708	1.219
17864687	Boll	boule homolog, RNA binding protein	4.69e-08	1.22
17696898	DLG5	discs large MAGUK scaffold protein 5	0.00196	1.22
17706871	GTPBP3	GTP binding protein 3, mitochondrial	0.00167	1.22
17674606	SVOP	SV2 related protein	0.00117	1.22
17849630	PANX1	pannexin 1	0.00162	1.221
17739204	SERPINI1	serpin family I member 1	0.00343	1.221
17746590	NLGN1	neuroligin 1	0.00227	1.222
17658519	RAP1GAP2	RAP1 GTPase activating protein 2	0.000796	1.223
17693935	ARL9	ADP ribosylation factor like GTPase 9	0.00154	1.224
17876444	AU022751	expressed sequence AU022751	8.32e-05	1.224
17831021	1700029P11Rik	RIKEN cDNA 1700029P11 gene	0.00134	1.225
17756825	LOC100909593/RT1-DMa	RT1 class II, locus DMa	0.000574	1.225
17767705	BPIFB4	BPI fold containing family B member 4	1.66e-05	1.226
17693441	EPGN	epithelial mitogen	0.000189	1.226
17880575	C10orf105	chromosome 10 open reading frame 105	0.000345	1.227
17806775	CD72	CD72 molecule	0.000661	1.227
17618786	FCHSD2	FCH and double SH3 domains 2	0.00338	1.227
17650888	THRA	thyroid hormone receptor alpha	0.00124	1.227
17857073	DAZ2	deleted in azoospermia 2	3.87e-05	1.228
17694311	GRXCR1	glutaredoxin and cysteine rich domain containing 1	5.92e-05	1.228
17684614	LOC498236	LRRGT00186	0.00186	1.228
17701884	Olfr731	olfactory receptor 731	0.00128	1.228
17655227	EFCAB9	EF-hand calcium binding domain 9	0.00292	1.229
17616459	CA11	carbonic anhydrase 11	0.00329	1.23
17834914	SPIC	Spi-C transcription factor	0.00182	1.23
17661015	KRT23	keratin 23	0.000321	1.231
17645328	OR2V1	olfactory receptor family 2 subfamily V member 1	0.00294	1.231
17703146	CTSG	cathepsin G	0.000535	1.232
17630587	GRIK5	glutamate ionotropic receptor kainate type subunit 5	0.00123	1.232
17880994	LOC100362987	ribosomal protein S27-like	0.000849	1.232
17833405	CACTIN	cactin, spliceosome C complex subunit	4.4e-05	1.233
17650515	HOXB9	homeobox B9	0.00216	1.233
17674863	FBRSL1	fibrosin like 1	0.00312	1.236
17874696	LOC100365137	rCG39251-like	0.00288	1.236
17876839	RIBC1	RIB43A domain with coiled-coils 1	0.00232	1.236
17877338	MAP7D2	MAP7 domain containing 2	0.00112	1.237
17836388	OS9	OS9 endoplasmic reticulum lectin	4.67e-06	1.237
17647878	C17orf107	chromosome 17 open reading frame 107	8.1e-06	1.238
17837767	TMEM71	transmembrane protein 71	0.00174	1.238
17628292	IPCEF1	interaction protein for cytohesin exchange factors 1	0.000445	1.239
17834879	MYBPC1	myosin binding protein C, slow type	0.000467	1.239
17858306	AMER3	APC membrane recruitment protein 3	0.00202	1.24
17759758	NXPH2	neurexophilin 2	0.000876	1.242
17644574	Prss28	protease, serine 28	7.52e-05	1.242
17774234	OR5L1	olfactory receptor family 5 subfamily L member 1 (gene/pseudogene)	0.00037	1.243
17665660	BOC	BOC cell adhesion associated, oncogene regulated	0.000811	1.244
17666120	KALRN	kalirin RhoGEF kinase	1.95e-08	1.244
17823071	ZFYVE1	zinc finger FYVE-type containing 1	0.00227	1.244
17814510	DNAJC27	DnaJ heat shock protein family (Hsp40) member C27	0.00237	1.245
17620551	IL21R	interleukin 21 receptor	0.00266	1.246
17689970	LOC363306	hypothetical protein LOC363306	0.000532	1.246
17704765	PCDH8	protocadherin 8	6.19e-06	1.246
17846461	TRIM43/TRIM43B	tripartite motif containing 43	0.00167	1.246
17775038	KIAA1549L	KIAA1549 like	0.00343	1.248
17862673	GUCA1B	guanylate cyclase activator 1B	0.000851	1.25
17817627	LRRC74A	leucine rich repeat containing 74A	0.00189	1.25
17710468	RGR	retinal G protein coupled receptor	0.000295	1.25
17620098	Abca16	ATP-binding cassette, sub-family A (ABC1), member 16	7.62e-05	1.251
17877150	Gm36049	predicted gene, 36049	3.18e-05	1.251
17706363	TMEM273	transmembrane protein 273	0.000441	1.251
17655940	BC049762	cDNA sequence BC049762	0.000793	1.252
17697593	C3orf67	chromosome 3 open reading frame 67	0.0013	1.252
17676959	Srrm3	serine/arginine repetitive matrix 3	0.003	1.252
17743113	STPG2	sperm tail PG-rich repeat containing 2	0.00235	1.252
17724117	Ccdc68	coiled-coil domain containing 68	0.000843	1.253
17796738	MSC	musculin	0.000485	1.253
17672740	CLDN15	claudin 15	0.00225	1.254
17807038	IGFBPL1	insulin like growth factor binding protein like 1	0.00252	1.254
17616411	FUT1	fucosyltransferase 1 (H blood group)	0.000394	1.255
17842195	mbd3l2l	methyl-CpG binding domain protein 3-like 2-like	3.09e-05	1.256
17788209	SMCO2	single-pass membrane protein with coiled-coil domains 2	0.00179	1.256
17791215	TMEM176B	transmembrane protein 176B	0.00239	1.256
17682005	SLAMF1	signaling lymphocytic activation molecule family member 1	0.00338	1.257
17832455	ACVR1B	activin A receptor type 1B	0.00208	1.258
17754627	CISD1	CDGSH iron sulfur domain 1	0.00358	1.258
17759817	NRARP	NOTCH regulated ankyrin repeat protein	0.00174	1.258
17665540	PLCXD2	phosphatidylinositol specific phospholipase C X domain containing 2	0.00365	1.26
17678570	GCN1	GCN1 activator of EIF2AK4	0.00385	1.261
17866800	Gm7133	predicted gene 7133	0.00036	1.261
17775083	HIPK3	homeodomain interacting protein kinase 3	0.00204	1.261
17847553	Actl11	actin-like 11	0.00395	1.262
17685599	AXDND1	axonemal dynein light chain domain containing 1	0.0012	1.262
17872315	NHS	NHS actin remodeling regulator	0.00292	1.262
17792489	REG3G	regenerating family member 3 gamma	0.000891	1.263
17756404	LY6G5C	lymphocyte antigen 6 family member G5C	0.00161	1.264
17763906	RAPSN	receptor associated protein of the synapse	0.00375	1.264
17776254	ZSCAN29	zinc finger and SCAN domain containing 29	1.1e-06	1.264
17758328	CHST3	carbohydrate sulfotransferase 3	5.54e-05	1.266
17630236	FOSB	FosB proto-oncogene, AP-1 transcription factor subunit	0.00137	1.266
17839223	NPTXR	neuronal pentraxin receptor	0.000352	1.267
17847325	RRP9	ribosomal RNA processing 9, U3 small nucleolar RNA binding protein	0.0021	1.267
17812210	KAZN	kazrin, periplakin interacting protein	0.0016	1.268
17723355	MEGF10	multiple EGF like domains 10	0.00145	1.268
17774361	Olfr1248	olfactory receptor 1248	0.00212	1.268
17800148	RAVER2	ribonucleoprotein, PTB binding 2	2.47e-07	1.268
17838939	TXN2	thioredoxin 2	0.00385	1.268
17659817	LPO	lactoperoxidase	0.000887	1.27
17821667	SCIN	scinderin	0.00364	1.27
17783428	GIMAP1-GIMAP5	GIMAP1-GIMAP5 readthrough	0.00186	1.271
17662434	CSHL1	chorionic somatomammotropin hormone like 1	0.000105	1.272
17651682	RPRML	reprimo like	0.00114	1.272
17706481	ANTXRL	ANTXR like	0.000465	1.273
17806123	NKAIN3	sodium/potassium transporting ATPase interacting 3	0.000376	1.273
17671702	KPNA7	karyopherin subunit alpha 7	0.00144	1.274
17876144	Gm14459	synovial sarcoma, X member B1	0.00298	1.275
17630278	KLC3	kinesin light chain 3	0.00035	1.275
17739411	SFRP2	secreted frizzled related protein 2	0.000284	1.276
17657190	LRRC75A	leucine rich repeat containing 75A	3.2e-05	1.277
17874750	4933402E13Rik	RIKEN cDNA 4933402E13 gene	0.000278	1.278
17769351	C20orf85	chromosome 20 open reading frame 85	0.00102	1.278
17664503	KRTAP13-2	keratin associated protein 13-2	0.0014	1.278
17660199	MYCBPAP	MYCBP associated protein	0.000219	1.278
17752741	LTA	lymphotoxin alpha	0.00127	1.279
17652582	OTOP3	otopetrin 3	0.00033	1.279
17629997	SELENOW	selenoprotein W	0.00155	1.279
17765148	TYRO3	TYRO3 protein tyrosine kinase	0.000168	1.279
17619173	OR52N4	olfactory receptor family 52 subfamily N member 4 (gene/pseudogene)	0.00204	1.28
17701214	ZNF385D	zinc finger protein 385D	0.00016	1.28
17633673	A26c2/LOC691693	ANKRD26-like family C, member 2	0.00167	1.281
17685432	IER5	immediate early response 5	0.00347	1.281
17662418	SMARCD2	SWI/SNF related, matrix associated, actin dependent regulator of chromatin, subfamily d, member 2	0.00328	1.281
17777477	ADRA1D	adrenoceptor alpha 1D	0.000491	1.282
17740901	Anp32e	acidic (leucine-rich) nuclear phosphoprotein 32 family, member E	0.00289	1.282
17804603	CHD5	chromodomain helicase DNA binding protein 5	1.4e-05	1.282
17784595	LRRTM1	leucine rich repeat transmembrane neuronal 1	0.000243	1.282
17770366	AJM1	apical junction component 1 homolog	0.00148	1.283
17691317	Ankrd36	ankyrin repeat domain 36	0.00164	1.285
17709394	RAB20	RAB20, member RAS oncogene family	0.000861	1.285
17673002	FZD9	frizzled class receptor 9	0.00264	1.286
17651474	NAGS	N-acetylglutamate synthase	0.00126	1.286
17880744	RNF223	ring finger protein 223	0.000425	1.286
17832139	TROAP	trophinin associated protein	0.000546	1.286
17667998	FAM243A/FAM243B	family with sequence similarity 243 member A	0.00283	1.287
17776252	LCMT2	leucine carboxyl methyltransferase 2	0.000117	1.288
17654033	OR2C1	olfactory receptor family 2 subfamily C member 1	0.00139	1.288
17774352	Olfr1246	olfactory receptor 1246	0.00321	1.29
17803757	PADI2	peptidyl arginine deiminase 2	0.00113	1.291
17743131	UNC5C	unc-5 netrin receptor C	0.000452	1.291
17754515	mir-678	microRNA 678	0.000314	1.292
17718699	RBM24	RNA binding motif protein 24	0.000201	1.292
17777961	NKX2-2	NK2 homeobox 2	0.000354	1.293
17876019	RGD1564613	similar to MGC40405 protein	0.00037	1.293
17753954	Ubash3a	ubiquitin associated and SH3 domain containing, A	0.00215	1.293
17738754	Aadacl2fm3	AADACL2 family member 3	0.00037	1.294
17723575	ARSI	arylsulfatase family member I	0.000365	1.294
17872249	GRPR	gastrin releasing peptide receptor	0.00211	1.295
17631533	Polr2i	RNA polymerase II subunit I	0.00205	1.295
17812273	PRAMEF20	PRAME family member 20	0.000227	1.297
17803732	TAS1R2	taste 1 receptor member 2	5.6e-05	1.297
17866051	Pid1	phosphotyrosine interaction domain containing 1	0.00012	1.298
17627508	Gm4922	predicted gene 4922	0.00366	1.3
17860832	COL4A3	collagen type IV alpha 3 chain	0.000181	1.301
17717611	IRX2	iroquois homeobox 2	0.000114	1.301
17832060	LOC680590	hypothetical protein LOC680590	0.00134	1.301
17748383	Dear	dual endothelin 1, angiotensin II receptor	0.0024	1.302
17631751	MAG	myelin associated glycoprotein	0.00105	1.302
17615710	Zfp788	zinc finger protein 788	0.00285	1.302
17690134	CCKAR	cholecystokinin A receptor	0.00266	1.304
17670279	EPHB3	EPH receptor B3	0.00216	1.304
17756838	LOC100911800/RT1-Ha	RT1 class II, locus Ha	0.00298	1.304
17862467	MGC116197	similar to RIKEN cDNA 1700001E04	0.00298	1.304
17780196	UCKL1	uridine-cytidine kinase 1 like 1	0.0019	1.304
17785036	EMX1	empty spiracles homeobox 1	0.000824	1.305
17805001	MRPL20	mitochondrial ribosomal protein L20	0.000156	1.305
17802808	THEMIS2	thymocyte selection associated family member 2	0.00175	1.305
17867772	ACER1	alkaline ceramidase 1	0.00347	1.307
17763203	RGD1564319	similar to TF-1 apoptosis related protein 19	0.000123	1.307
17676498	SPRY3	sprouty RTK signaling antagonist 3	5.27e-05	1.307
17862257	ZBTB14	zinc finger and BTB domain containing 14	0.00169	1.308
17686539	LOC686035	similar to heat shock 70kDa protein 6 (HSP70B)	0.000128	1.309
17718616	BICD2	BICD cargo adaptor 2	0.000453	1.31
17713498	CCDC36	coiled-coil domain containing 36	0.0029	1.31
17825366	GAREM2	GRB2 associated regulator of MAPK1 subtype 2	0.00166	1.31
17710395	OPN4	opsin 4	0.00124	1.311
17780832	FBXL13	F-box and leucine rich repeat protein 13	0.00125	1.312
17763704	Olfr1154/Olfr1160	olfactory receptor 1160	0.000215	1.313
17842243	Olfr862	olfactory receptor 862	0.000138	1.313
17831341	RIBC2	RIB43A domain with coiled-coils 2	0.00113	1.313
17747385	B020017C02Rik	REX1, RNA exonuclease 1 homolog pseudogene	0.00381	1.314
17712874	UPF3A	UPF3A regulator of nonsense mediated mRNA decay	0.00301	1.314
17840957	C1QL4	complement C1q like 4	0.00186	1.315
17770445	GLT6D1	glycosyltransferase 6 domain containing 1	0.000958	1.315
17863129	LOC102548541	uncharacterized LOC102548541	0.000425	1.315
17799842	mir-872	microRNA 872	0.00269	1.316
17616245	PTH2	parathyroid hormone 2	8.44e-05	1.316
17614927	SARS2	seryl-tRNA synthetase 2, mitochondrial	0.00389	1.316
17742597	NEUROG2	neurogenin 2	0.0028	1.317
17703114	SDR39U1	short chain dehydrogenase/reductase family 39U member 1	0.00113	1.317
17817059	GALNT16	polypeptide N-acetylgalactosaminyltransferase 16	0.000458	1.319
17719255	Prl2a1	prolactin family 2, subfamily a, member 1	3.88e-06	1.319
17729603	EDC4	enhancer of mRNA decapping 4	0.00377	1.32
17619131	LOC499219	hypothetical protein LOC499219	0.000372	1.32
17792693	PAIP2B	poly(A) binding protein interacting protein 2B	0.00293	1.32
17767116	RGD1566383	similar to Cystatin S precursor (LM protein)	0.00273	1.32
17654099	Zfp213	zinc finger protein 213	0.00128	1.32
17831331	FAM118A	family with sequence similarity 118 member A	0.00381	1.322
17876530	mir-448	microRNA 448	0.000625	1.322
17632277	Siglec8	sialic acid binding Ig-like lectin 8	0.00204	1.322
17866200	ALPG	alkaline phosphatase, germ cell	0.00118	1.323
17614048	CKM	creatine kinase, M-type	0.00129	1.323
17798849	Cylc2	cylicin, basic protein of sperm head cytoskeleton 2	0.00189	1.323
17816404	TOMM20L	translocase of outer mitochondrial membrane 20 like	0.00371	1.323
17725877	PCDH12	protocadherin 12	0.00196	1.324
17697338	LOC100911251	similar to RIKEN cDNA 1700001F09	0.00149	1.325
17843391	Olr1316/Olr1319	olfactory receptor 1319	3.08e-07	1.325
17623593	RCOR2	REST corepressor 2	0.00051	1.325
17782978	TAS2R39	taste 2 receptor member 39	0.000565	1.326
17708494	BRF2	BRF2 RNA polymerase III transcription initiation factor subunit	0.00218	1.327
17799573	CCDC171	coiled-coil domain containing 171	4.82e-05	1.327
17808587	ELAVL2	ELAV like RNA binding protein 2	2.12e-06	1.327
17876558	RTL4	retrotransposon Gag like 4	3.08e-05	1.327
17692325	Vom2r66	vomeronasal 2 receptor, 66	0.00111	1.327
17755620	ZBTB24	zinc finger and BTB domain containing 24	0.00392	1.327
17796050	Igbp1b	immunoglobulin (CD79A) binding protein 1b	0.00016	1.328
17661741	MPP3	membrane palmitoylated protein 3	0.000915	1.328
17656698	SNAP47	synaptosome associated protein 47	0.00273	1.328
17682462	KIF26B	kinesin family member 26B	0.000554	1.329
17787604	KLRD1	killer cell lectin like receptor D1	0.00328	1.329
17677071	ABHD11	abhydrolase domain containing 11	0.00228	1.33
17862599	TREM1	triggering receptor expressed on myeloid cells 1	0.000741	1.33
17774252	Olfr1174/Olfr1175	olfactory receptor 1174	0.00123	1.331
17706401	ARHGAP22	Rho GTPase activating protein 22	0.000302	1.332
17867094	LOC103690592	uncharacterized LOC103690592	1.61e-05	1.335
17832290	DIP2B	disco interacting protein 2 homolog B	8.81e-05	1.337
17874748	LDOC1	LDOC1 regulator of NFKB signaling	0.000338	1.338
17728852	RLN3	relaxin 3	0.000569	1.338
17650901	MSL1	MSL complex subunit 1	1.44e-05	1.339
17802044	GRIK3	glutamate ionotropic receptor kainate type subunit 3	0.00293	1.34
17690399	RAB28	RAB28, member RAS oncogene family	0.00042	1.34
17675287	TEX45	testis expressed 45	3.89e-05	1.34
17751879	WDR63	WD repeat domain 63	2.07e-06	1.34
17684758	LHX9	LIM homeobox 9	0.00101	1.341
17698166	TPPP2	tubulin polymerization promoting protein family member 2	0.00164	1.341
17679166	ANGPT1	angiopoietin 1	3.78e-05	1.342
17637795	CTBP2	C-terminal binding protein 2	0.00121	1.343
17833247	Olr1022	olfactory receptor 1022	0.000711	1.343
17855757	BSN	bassoon presynaptic cytomatrix protein	0.000435	1.344
17852898	C15orf39	chromosome 15 open reading frame 39	0.00116	1.344
17727641	CMTM4	CKLF like MARVEL transmembrane domain containing 4	0.00124	1.344
17660605	EPOP	elongin BC and polycomb repressive complex 2 associated protein	0.00274	1.345
17763770	Olfr1274	olfactory receptor 1506	0.00072	1.345
17789727	THSD7A	thrombospondin type 1 domain containing 7A	0.000709	1.345
17738018	FGF2	fibroblast growth factor 2	0.00123	1.346
17686801	SLAMF8	SLAM family member 8	0.000467	1.346
17627944	ZDHHC11	zinc finger DHHC-type containing 11	0.00131	1.346
17653046	PGS1	phosphatidylglycerophosphate synthase 1	0.000602	1.347
17706452	GDF10	growth differentiation factor 10	1.65e-05	1.348
17847982	PFKFB4	6-phosphofructo-2-kinase/fructose-2,6-biphosphatase 4	0.000991	1.348
17733194	CTRL	chymotrypsin like	0.0018	1.35
17817897	DGLUCY	D-glutamate cyclase	0.00218	1.35
17774383	OR4X2	olfactory receptor family 4 subfamily X member 2 (gene/pseudogene)	4.86e-07	1.351
17828155	PHLDA1	pleckstrin homology like domain family A member 1	0.00292	1.351
17716049	HECW1	HECT, C2 and WW domain containing E3 ubiquitin protein ligase 1	0.000769	1.353
17763529	SSRP1	structure specific recognition protein 1	7.37e-05	1.353
17791441	CPVL	carboxypeptidase vitellogenic like	0.000787	1.355
17834867	CHPT1	choline phosphotransferase 1	0.000382	1.356
17723197	FTMT	ferritin mitochondrial	0.00185	1.356
17613732	DACT3	dishevelled binding antagonist of beta catenin 3	0.00034	1.357
17701872	ARMH4	armadillo like helical domain containing 4	6.58e-05	1.358
17820058	STPG4	sperm-tail PG-rich repeat containing 4	0.00318	1.358
17786360	RHO	rhodopsin	0.00299	1.359
17702902	JPH4	junctophilin 4	0.00237	1.36
17688090	ZNF644	zinc finger protein 644	0.00152	1.36
17754087	AGPAT3	1-acylglycerol-3-phosphate O-acyltransferase 3	0.000655	1.361
17867541	Vmn2r83	vomeronasal 2, receptor 83	0.000653	1.361
17613921	RSPH6A	radial spoke head 6 homolog A	0.000905	1.362
17865969	Col4a4	collagen type IV alpha 4 chain	0.000694	1.363
17752484	RT1-S2	RT1 class Ib, locus S2	0.000377	1.364
17786439	Olfr212/Olfr213	olfactory receptor 213	0.000645	1.365
17680231	CHIT1	chitinase 1	0.00226	1.366
17846091	GCM1	glial cells missing transcription factor 1	0.000121	1.366
17794709	CLSTN3	calsyntenin 3	0.00194	1.367
17791070	Olfr458	olfactory receptor 458	0.00291	1.367
17831864	CNTN1	contactin 1	0.000122	1.368
17852807	4930563M21Rik	RIKEN cDNA 4930563M21 gene	5.92e-05	1.369
17655801	LOC102555091	nuclear envelope pore membrane protein POM 121-like	0.00138	1.369
17665114	Olfr204	olfactory receptor 204	0.00123	1.369
17660808	MED24	mediator complex subunit 24	0.000668	1.37
17650582	mir-148	microRNA 148a	0.000673	1.371
17836857	SNX31	sorting nexin 31	7.67e-06	1.371
17651429	DHX8	DEAH-box helicase 8	0.00252	1.372
17700398	Rplp2	ribosomal protein lateral stalk subunit P2	0.00173	1.372
17869058	SH3RF3	SH3 domain containing ring finger 3	4.17e-05	1.372
17872853	LOC102551431	profilin-2-like	0.000971	1.374
17678652	PLA2G1B	phospholipase A2 group IB	0.000974	1.374
17844157	C11orf65	chromosome 11 open reading frame 65	0.000282	1.375
17851805	FOXR1	forkhead box R1	0.000234	1.376
17742962	DNAJB14	DnaJ heat shock protein family (Hsp40) member B14	0.00293	1.377
17829495	ZHX2	zinc fingers and homeoboxes 2	0.000627	1.377
17805159	C1orf159	chromosome 1 open reading frame 159	4.11e-05	1.378
17714462	MXD3	MAX dimerization protein 3	0.000622	1.378
17834050	CDC34	cell division cycle 34	0.00176	1.38
17718660	Kdm1b	lysine (K)-specific demethylase 1B	0.000255	1.381
17733455	Marveld3	MARVEL domain containing 3	3.42e-05	1.381
17830993	ACO2	aconitase 2	0.000669	1.382
17693966	PAICS	phosphoribosylaminoimidazole carboxylase and phosphoribosylaminoimidazolesuccinocarboxamide synthase	0.00267	1.383
17771550	RABEPK	Rab9 effector protein with kelch motifs	1.35e-05	1.383
17872719	Samt3	spermatogenesis associated multipass transmembrane protein 3	0.0022	1.383
17675915	NPTX2	neuronal pentraxin 2	0.00047	1.384
17637216	Sult1a1	sulfotransferase family 1A, phenol-preferring, member 1	4.14e-05	1.384
17679651	TFCP2L1	transcription factor CP2 like 1	6.85e-05	1.384
17711144	Zfp964	zinc finger protein 964	0.00286	1.385
17770016	IL36B	interleukin 36 beta	0.00201	1.386
17722654	Pcdhb7	protocadherin beta 7	0.00334	1.386
17806664	CCL21	C-C motif chemokine ligand 21	0.00296	1.387
17652361	KCNJ2	potassium inwardly rectifying channel subfamily J member 2	0.000262	1.387
17765481	WDR76	WD repeat domain 76	1.99e-06	1.387
17635654	Ubqln5	ubiquilin 5	0.000378	1.389
17786516	CACNA2D4	calcium voltage-gated channel auxiliary subunit alpha2delta 4	7.67e-05	1.39
17706586	Grid1	glutamate ionotropic receptor delta type subunit 1	0.000161	1.39
17748662	TMEM79	transmembrane protein 79	5.1e-06	1.393
17676779	NYAP1	neuronal tyrosine phosphorylated phosphoinositide-3-kinase adaptor 1	0.00302	1.394
17658951	TNFAIP1	TNF alpha induced protein 1	0.00323	1.394
17831297	ARHGAP8/PRR5-ARHGAP8	Rho GTPase activating protein 8	0.00104	1.395
17785174	C2orf42	chromosome 2 open reading frame 42	0.000161	1.396
17631487	LRFN3	leucine rich repeat and fibronectin type III domain containing 3	0.000278	1.397
17769437	LOC108350575	zinc finger protein 431-like	0.00243	1.4
17629325	Nlrp4f	NLR family, pyrin domain containing 4F	0.000386	1.401
17740131	PBXIP1	PBX homeobox interacting protein 1	9.3e-05	1.401
17703587	SGCG	sarcoglycan gamma	0.000111	1.401
17665144	Olfr178	olfactory receptor 178	0.00134	1.402
17839058	CARD10	caspase recruitment domain family member 10	0.00396	1.403
17787117	mir-8	microRNA 200c	0.00139	1.405
17760703	RAPGEF1	Rap guanine nucleotide exchange factor 1	0.00269	1.405
17840528	RAPGEF3	Rap guanine nucleotide exchange factor 3	0.000909	1.405
17797288	GEM	GTP binding protein overexpressed in skeletal muscle	0.00138	1.406
17656480	OR2T29/OR2T5	olfactory receptor family 2 subfamily T member 29	0.00349	1.407
17652825	Smim5	small integral membrane protein 5	0.00213	1.408
17853028	CCDC33	coiled-coil domain containing 33	0.0014	1.411
17834022	HCN2	hyperpolarization activated cyclic nucleotide gated potassium and sodium channel 2	0.00391	1.411
17734486	EGLN1	egl-9 family hypoxia inducible factor 1	0.00179	1.412
17648841	FOXN1	forkhead box N1	0.000142	1.412
17647748	mir-497	microRNA 497	0.00172	1.413
17856497	SCN11A	sodium voltage-gated channel alpha subunit 11	0.00223	1.413
17786378	WASHC2A/WASHC2C	WASH complex subunit 2A	8.57e-05	1.413
17644029	C16orf90	chromosome 16 open reading frame 90	0.00298	1.414
17856633	Krbox1	KRAB box domain containing 1	0.00111	1.414
17831505	ZBED4	zinc finger BED-type containing 4	0.0021	1.415
17779078	JPH2	junctophilin 2	0.00115	1.416
17844310	UBE2Q2	ubiquitin conjugating enzyme E2 Q2	0.000486	1.418
17833734	RPS15	ribosomal protein S15	0.00235	1.419
17759092	CCN6	cellular communication network factor 6	0.00126	1.42
17643593	TVP23A	trans-golgi network vesicle protein 23 homolog A	0.0021	1.42
17851056	CCDC15	coiled-coil domain containing 15	2.95e-05	1.421
17822731	RGD1562381	similar to ribosomal protein S17	0.00289	1.422
17756339	ATP6V1G2	ATPase H+ transporting V1 subunit G2	0.000174	1.423
17619702	RASSF10	Ras association domain family member 10	0.00122	1.424
17763691	Olfr1148	olfactory receptor 1148	6.09e-05	1.426
17632287	KLK12	kallikrein related peptidase 12	9.94e-05	1.427
17841246	FIGNL2	fidgetin like 2	0.0027	1.429
17630465	Tescl	tescalcin-like	3.33e-05	1.43
17631323	FAM98C	family with sequence similarity 98 member C	0.00189	1.431
17833251	OR6C70	olfactory receptor family 6 subfamily C member 70	0.00291	1.431
17879681	CXorf40A/CXorf40B	chromosome X open reading frame 40A	0.00115	1.432
17851294	LOC100909409	RGD1562660	0.0031	1.432
17754749	NRBF2	nuclear receptor binding factor 2	0.00212	1.432
17615171	ZNF420	zinc finger protein 420	0.00308	1.432
17852177	HTR3B	5-hydroxytryptamine receptor 3B	0.00315	1.433
17734347	DBNDD1	dysbindin domain containing 1	0.000158	1.434
17706353	DRGX	dorsal root ganglia homeobox	0.00375	1.434
17741129	GJA5	gap junction protein alpha 5	0.00141	1.434
17772416	ACVR1C	activin A receptor type 1C	0.000103	1.435
17733740	CHST6	carbohydrate sulfotransferase 6	0.00365	1.437
17629372	Apeg3	antisense paternally expressed gene 3	0.000478	1.438
17757815	CHCHD10	coiled-coil-helix-coiled-coil-helix domain containing 10	0.000611	1.438
17863778	KANSL3	KAT8 regulatory NSL complex subunit 3	0.000101	1.438
17647558	NEURL4	neuralized E3 ubiquitin protein ligase 4	1.16e-06	1.438
17787705	CREBL2	cAMP responsive element binding protein like 2	0.00206	1.439
17637906	LOC102551963	uncharacterized LOC102551963	0.00122	1.439
17693772	Stath	statherin	0.000332	1.442
17678846	UNG	uracil DNA glycosylase	0.000232	1.443
17613737	GNG8	G protein subunit gamma 8	0.000242	1.445
17614698	PRX	periaxin	0.000106	1.447
17698579	LOC290071	similar to T cell receptor V-alpha J-alpha	0.00109	1.448
17643579	PRM3	protamine 3	0.000361	1.448
17623743	Tmem223	transmembrane protein 223	0.00101	1.448
17657713	EFNB3	ephrin B3	0.00114	1.449
17709218	1700029H14Rik	RIKEN cDNA 1700029H14 gene	0.000111	1.45
17658506	Olfr398	olfactory receptor 398	0.000332	1.45
17660692	ARL5C	ADP ribosylation factor like GTPase 5C	0.00048	1.454
17769429	EDN3	endothelin 3	0.000634	1.454
17810726	ZSCAN20	zinc finger and SCAN domain containing 20	0.000103	1.454
17643679	TMEM186	transmembrane protein 186	0.000367	1.455
17709052	Defb39	defensin beta 39	0.000443	1.457
17656349	NMUR2	neuromedin U receptor 2	0.00129	1.457
17687831	Vom2r1	vomeronasal 2 receptor, 4	0.000553	1.457
17740911	OTUD7B	OTU deubiquitinase 7B	0.00115	1.46
17748870	ADAM15	ADAM metallopeptidase domain 15	1.22e-05	1.461
17757248	BNIP5	BCL2 interacting protein 5	0.000218	1.463
17829950	Gpihbp1	GPI-anchored HDL-binding protein 1	0.00331	1.463
17712920	GRK1	G protein-coupled receptor kinase 1	0.000342	1.463
17666621	Kng1/Kng2	kininogen 2	0.000633	1.463
17717140	PTER	phosphotriesterase related	0.00156	1.463
17659382	CCL5	C-C motif chemokine ligand 5	9.57e-05	1.464
17712713	RatNP-3b	defensin RatNP-3 precursor	0.00266	1.464
17645319	RGD1560464	similar to hypothetical protein FLJ38426	6.1e-05	1.464
17874814	Fmr1nb	Fmr1 neighbor	0.00309	1.465
17740402	S100A16	S100 calcium binding protein A16	0.00161	1.466
17707346	ZNF845	zinc finger protein 845	0.00173	1.466
17707680	CEP44	centrosomal protein 44	0.00058	1.467
17857334	SRF	serum response factor	0.00163	1.468
17761221	ASS1	argininosuccinate synthase 1	0.00119	1.471
17826337	ATP8B3	ATPase phospholipid transporting 8B3	0.000233	1.473
17744616	TMEM171	transmembrane protein 171	2.44e-05	1.474
17853524	ANKDD1A	ankyrin repeat and death domain containing 1A	0.00398	1.476
17673447	TMEM132D	transmembrane protein 132D	9.25e-05	1.478
17663949	ACTG1	actin gamma 1	0.000326	1.482
17821484	DUS4L	dihydrouridine synthase 4 like	0.000342	1.482
17777283	LZTS3	leucine zipper tumor suppressor family member 3	0.000204	1.483
17649408	SPACA3	sperm acrosome associated 3	6.2e-05	1.483
17763581	Olfr1013	olfactory receptor 1013	0.000227	1.484
17833204	Olr951/Olr962	olfactory receptor 951	0.00364	1.484
17698119	RNASE10	ribonuclease A family member 10 (inactive)	0.000182	1.484
17838120	ARC	activity regulated cytoskeleton associated protein	0.00391	1.485
17748582	RRNAD1	ribosomal RNA adenine dimethylase domain containing 1	0.000282	1.485
17835259	SNRPF	small nuclear ribonucleoprotein polypeptide F	4.86e-06	1.485
17694912	CLRN2	clarin 2	0.000397	1.487
17631766	Hamp	hepcidin antimicrobial peptide	2e-07	1.487
17650999	Krtap9-1	keratin associated protein 9-1	0.00311	1.489
17797006	RGS20	regulator of G protein signaling 20	1.42e-06	1.49
17841223	CELA1	chymotrypsin like elastase 1	0.0029	1.491
17876268	PRAF2	PRA1 domain family member 2	0.00212	1.492
17626842	EMX2	empty spiracles homeobox 2	5.8e-05	1.493
17710831	IL12RB1	interleukin 12 receptor subunit beta 1	0.00299	1.494
17741731	CHIA	chitinase acidic	2.08e-05	1.497
17653825	Alg1	ALG1, chitobiosyldiphosphodolichol beta-mannosyltransferase	0.00229	1.498
17800174	AK4	adenylate kinase 4	4.4e-05	1.499
17825532	GLS2	glutaminase 2	0.00211	1.502
17880188	Olfr389	olfactory receptor 389	0.000384	1.503
17655799	OR2V2	olfactory receptor family 2 subfamily V member 2	0.000857	1.504
17741629	Rplp0l1	ribosomal protein lateral stalk subunit P0 like 1	4.1e-05	1.505
17814267	UCN	urocortin	0.000285	1.505
17728615	GNG14	G protein subunit gamma 14	0.00157	1.506
17610400	LRP11	LDL receptor related protein 11	0.000777	1.509
17876439	Mycs	myc-like oncogene, s-myc protein	0.00107	1.51
17846059	KLHL31	kelch like family member 31	0.000493	1.512
17613015	SBK3	SH3 domain binding kinase family member 3	0.00161	1.513
17718422	SECISBP2	SECIS binding protein 2	8.19e-06	1.515
17684321	ADORA1	adenosine A1 receptor	0.00264	1.52
17694457	LOC100362751	ribosomal protein P2-like	0.00199	1.52
17714926	NHLRC1	NHL repeat containing E3 ubiquitin protein ligase 1	0.00259	1.521
17832707	HOXC13	homeobox C13	0.000759	1.522
17681062	RGD1561635	similar to 40S ribosomal protein S17	0.000735	1.522
17787660	Grpcb	glutamine/glutamic acid-rich protein A	0.00106	1.523
17615338	OVOL3	ovo like zinc finger 3	0.00128	1.523
17682824	LOC102555308	uncharacterized LOC102555308	1.99e-05	1.524
17613011	ZNF579	zinc finger protein 579	0.000398	1.524
17853201	Thsd4	thrombospondin type 1 domain containing 4	7.83e-05	1.527
17641955	CYP2C18	cytochrome P450 family 2 subfamily C member 18	6.87e-05	1.532
17706382	VSTM4	V-set and transmembrane domain containing 4	0.00318	1.532
17842440	ILF3	interleukin enhancer binding factor 3	0.00353	1.536
17743437	Uox	urate oxidase	0.00273	1.536
17739843	MEX3A	mex-3 RNA binding family member A	0.00393	1.541
17701037	FUT11	fucosyltransferase 11	9.85e-05	1.545
17871261	mir-188	microRNA 532	0.000273	1.545
17752825	LY6G6F	lymphocyte antigen 6 family member G6F	0.00236	1.546
17851230	Olfr916	olfactory receptor 916	0.000898	1.546
17709019	SPAG11B	sperm associated antigen 11B	0.00283	1.552
17615929	KLK4	kallikrein related peptidase 4	0.00316	1.553
17719535	LOC103690190	histone H2A type 1-E	2.61e-05	1.555
17867975	PLIN5	perilipin 5	0.00203	1.559
17654222	PRSS33	serine protease 33	0.000254	1.559
17862682	MRPS10	mitochondrial ribosomal protein S10	0.000294	1.561
17804856	FAAP20	FA core complex associated protein 20	0.00216	1.563
17734124	SNAI3	snail family transcriptional repressor 3	8.57e-06	1.565
17645729	FSTL4	follistatin like 4	7.83e-07	1.566
17752139	TYW3	tRNA-yW synthesizing protein 3 homolog	0.00252	1.566
17817868	KCNK13	potassium two pore domain channel subfamily K member 13	0.00196	1.569
17858848	ECRG4	ECRG4 augurin precursor	0.00111	1.572
17876198	PIM2	Pim-2 proto-oncogene, serine/threonine kinase	0.00219	1.573
17848013	PLXNB1	plexin B1	7.12e-06	1.573
17710595	C19orf44	chromosome 19 open reading frame 44	0.000202	1.576
17771337	CFAP157	cilia and flagella associated protein 157	2.9e-06	1.576
17725169	mir-187	microRNA 187	0.000333	1.576
17645567	OR1G1	olfactory receptor family 1 subfamily G member 1	0.00105	1.576
17775305	OR4F16	olfactory receptor family 4 subfamily F member 16	9.41e-05	1.579
17813426	KLHL17	kelch like family member 17	0.0022	1.583
17826222	LINGO3	leucine rich repeat and Ig domain containing 3	1.17e-05	1.586
17631499	APLP1	amyloid beta precursor like protein 1	0.00303	1.591
17770967	GTF3C5	general transcription factor IIIC subunit 5	0.000485	1.592
17686582	TOMM40L	translocase of outer mitochondrial membrane 40 like	0.000655	1.593
17824397	ANKRD9	ankyrin repeat domain 9	0.00172	1.596
17728345	ZNF423	zinc finger protein 423	0.00173	1.602
17862718	2310039H08Rik	RIKEN cDNA 2310039H08 gene	9.76e-05	1.604
17818177	GSKIP	GSK3B interacting protein	0.000629	1.608
17746046	OTULIN	OTU deubiquitinase with linear linkage specificity	0.000101	1.61
17813477	TMCO4	transmembrane and coiled-coil domains 4	1.35e-05	1.612
17800846	mir-761	microRNA 761	0.000246	1.616
17687318	DISP1	dispatched RND transporter family member 1	3.42e-05	1.621
17828139	NAP1L1	nucleosome assembly protein 1 like 1	0.00178	1.63
17615374	RGD1560986	similar to Gene model 1082	2.57e-05	1.631
17612535	LOC102548728	zinc finger protein 845-like	0.00162	1.641
17836918	NCALD	neurocalcin delta	0.000549	1.641
17859089	LOC100912473	mCG17902-like	2.45e-05	1.644
17610801	AHI1	Abelson helper integration site 1	8.25e-05	1.652
17748931	FLAD1	flavin adenine dinucleotide synthetase 1	0.00205	1.653
17623228	SLC25A45	solute carrier family 25 member 45	8.92e-05	1.653
17653551	LOC363527	similar to serine/threonine protein kinase 6	0.000296	1.656
17878786	TIMM8A	translocase of inner mitochondrial membrane 8A	0.000425	1.66
17630006	NOP53	NOP53 ribosome biogenesis factor	0.00224	1.663
17795389	CLEC1A	C-type lectin domain family 1 member A	0.00202	1.665
17856210	CMTM8	CKLF like MARVEL transmembrane domain containing 8	1.91e-05	1.666
17716731	Akr1c12/Akr1c13	aldo-keto reductase family 1, member C13	0.000734	1.668
17674882	P2RX2	purinergic receptor P2X 2	0.000186	1.668
17675589	ALOX5AP	arachidonate 5-lipoxygenase activating protein	5.53e-06	1.675
17813540	NDUFAF7	NADH:ubiquinone oxidoreductase complex assembly factor 7	0.00106	1.675
17871047	PORCN	porcupine O-acyltransferase	8.54e-05	1.675
17623080	GAL3ST3	galactose-3-O-sulfotransferase 3	2.8e-05	1.677
17827650	FGD6	FYVE, RhoGEF and PH domain containing 6	0.000762	1.68
17785528	CCDC174	coiled-coil domain containing 174	2.42e-05	1.685
17667959	DONSON	downstream neighbor of SON	0.000212	1.685
17762924	PDK1	pyruvate dehydrogenase kinase 1	0.000982	1.689
17635220	RNF169	ring finger protein 169	0.00114	1.691
17648954	SEBOX	SEBOX homeobox	0.000198	1.701
17650522	HOXB7	homeobox B7	8.95e-07	1.704
17812447	LOC691257	similar to Zinc finger protein 267 (Zinc finger protein HZF2)	0.00389	1.707
17735148	ANKRD34B	ankyrin repeat domain 34B	6.31e-05	1.723
17779039	Ptprt	protein tyrosine phosphatase, receptor type, T	0.00137	1.726
17659402	CCL3L3	C-C motif chemokine ligand 3 like 3	0.000266	1.734
17614994	ECH1	enoyl-CoA hydratase 1	0.000485	1.737
17780561	TMUB1	transmembrane and ubiquitin like domain containing 1	8.2e-05	1.74
17684022	MAPKAPK2	MAPK activated protein kinase 2	0.000895	1.742
17759371	CRYBG1	crystallin beta-gamma domain containing 1	6.63e-05	1.743
17646205	LOC100910837	olfactory receptor 1434	6.53e-06	1.743
17830001	ZNF623	zinc finger protein 623	0.000813	1.75
17640870	Olfr1504	olfactory receptor 1504	0.0033	1.753
17738224	Gm1527/Gm6558	predicted gene 1527	9.69e-05	1.758
17635687	Trim30c	tripartite motif-containing 30C	0.00138	1.764
17779457	SULF2	sulfatase 2	0.000816	1.78
17724563	Mbp	myelin basic protein	0.000255	1.784
17799707	ACER2	alkaline ceramidase 2	0.00159	1.785
17652327	SLC16A6	solute carrier family 16 member 6	0.00102	1.785
17714320	CXCL14	C-X-C motif chemokine ligand 14	0.000307	1.801
17638382	Slc25a22	solute carrier family 25 member 22	0.00035	1.807
17733040	mir-328	microRNA 328	0.00165	1.819
17799332	ORM1	orosomucoid 1	0.000818	1.821
17655666	Cyfip2	cytoplasmic FMR1 interacting protein 2	0.000954	1.825
17667071	GSC2	goosecoid homeobox 2	3.97e-05	1.832
17622281	PNPLA2	patatin like phospholipase domain containing 2	0.000876	1.839
17686046	FMO2	flavin containing dimethylaniline monoxygenase 2	0.00253	1.845
17828757	RDH16	retinol dehydrogenase 16	0.000436	1.849
17610985	ARG1	arginase 1	0.000627	1.85
17759476	RT1-A3	RT1 class Ib, locus Cl	0.00138	1.861
17766939	NAA20	N(alpha)-acetyltransferase 20, NatB catalytic subunit	0.00119	1.862
17778309	SOX12	SRY-box transcription factor 12	0.00309	1.862
17644881	SH3PXD2B	SH3 and PX domains 2B	0.000239	1.863
17693015	GPAT3	glycerol-3-phosphate acyltransferase 3	0.000107	1.873
17619189	Olfr503	olfactory receptor 503	0.00266	1.875
17666865	MAP6D1	MAP6 domain containing 1	0.000519	1.893
17707774	TENM3	teneurin transmembrane protein 3	0.000969	1.896
17696537	MDH1	malate dehydrogenase 1	6.23e-05	1.909
17847492	HYAL1	hyaluronidase 1	0.0029	1.926
17873213	NONO	non-POU domain containing octamer binding	0.00299	1.945
17713465	Potem	POTE ankyrin domain family member M	0.00396	1.953
17653581	BFAR	bifunctional apoptosis regulator	0.000808	1.957
17683530	SLC35A4	solute carrier family 35 member A4	4.88e-05	1.967
17681861	APOA2	apolipoprotein A2	0.00151	1.999
17627760	VNN1	vanin 1	0.00323	2
17685367	Teddm2	transmembrane epididymal family member 2	0.00297	2.012
17794318	LRTM2	leucine rich repeats and transmembrane domains 2	0.00182	2.022
17843274	LOC100910939	olfactory receptor 1229	0.00319	2.042
17861667	Olr1346	olfactory receptor 1346	0.000101	2.05
17856217	GPD1L	glycerol-3-phosphate dehydrogenase 1 like	0.000238	2.054
17656161	PDLIM4	PDZ and LIM domain 4	0.00179	2.058
17858700	IL1R1	interleukin 1 receptor type 1	0.00222	2.059
17621993	Olfr46/Olfr538	olfactory receptor 46	0.000317	2.104
17754836	PBLD	phenazine biosynthesis like protein domain containing	0.00343	2.123
17765739	DUT	deoxyuridine triphosphatase	9.35e-06	2.16
17729646	PLA2G15	phospholipase A2 group XV	0.00332	2.163
17827785	DCN	decorin	0.00343	2.188
17854827	SPSB4	splA/ryanodine receptor domain and SOCS box containing 4	0.00337	2.194
17838417	NRBP2	nuclear receptor binding protein 2	0.00271	2.211
17811709	ALPL	alkaline phosphatase, biomineralization associated	0.000742	2.228
17812867	SPSB1	splA/ryanodine receptor domain and SOCS box containing 1	5.2e-06	2.347
17682950	mir-194	microRNA 194-1	5.43e-05	2.378
17619999	ACSM3	acyl-CoA synthetase medium chain family member 3	0.000656	2.398
17625637	GOT1	glutamic-oxaloacetic transaminase 1	0.00254	2.411
17686577	Pcp4l1	Purkinje cell protein 4-like 1	0.00285	2.415
17814271	SLC30A3	solute carrier family 30 member 3	0.000114	2.438
17642593	CYP17A1	cytochrome P450 family 17 subfamily A member 1	9.31e-05	2.624
17641496	GLDC	glycine decarboxylase	0.000835	2.628
17764304	SLC1A2	solute carrier family 1 member 2	0.000348	2.68
17686172	ATP1B1	ATPase Na+/K+ transporting subunit beta 1	0.000216	3.081
17759134	SLC16A10	solute carrier family 16 member 10	0.00284	3.175
17683821	ACMSD	aminocarboxymuconate semialdehyde decarboxylase	0.000739	3.811
17830294	GPT	glutamic--pyruvic transaminase	2.97e-05	3.989
Table S1. List of genes significantly differentially expressed (FDR < 0.05; fold change > 1.2 or < -1.2) in liver of SDNme7-/- vs. SD rats.
