# Supplementary material for: Semi-Lethal Primary Ciliary Dyskinesia in Rats Lacking the Nme7 Gene
Source: Int J Mol Sci. 2021 Apr 7;22(8):3810. doi: 10.3390/ijms22083810 (PMC8067621; doi:10.3390/ijms22083810)
Supplement: Supplementary file 1 [file ijms-22-03810-s001.zip › SupplementaryTableS2.xlsx]

## Sheet: Suppl Tab S2 (lungs)
Transcript ID	Gene Symbol	Entrez Gene Name	p-value	Fold Change
17746515	CPA3	carboxypeptidase A3	0.00025	-3.752
17610505	EPM2A	EPM2A glucan phosphatase, laforin	0.000188	-2.813
17649347	RHOT1	ras homolog family member T1	0.000172	-2.674
17681568	NME7	NME/NM23 family member 7	0.000232	-2.476
17641679	SLC16A12	solute carrier family 16 member 12	0.000111	-1.85
17700983	PLAU	plasminogen activator, urokinase	0.000167	-1.84
17696018	POLM	DNA polymerase mu	0.000284	-1.757
17619522	WEE1	WEE1 G2 checkpoint kinase	0.00026	-1.748
17792795	Nat8f3	N-acetyltransferase 8 (GCN5-related) family member 3	0.000138	-1.696
17878950	Bex1/LOC100912195	brain expressed, X-linked 1	3.37e-05	-1.624
17683348	mir-29	microRNA 29a	9.54e-05	-1.616
17820419	LOC298795	similar to 14-3-3 protein sigma	0.000229	-1.601
17708505	LOC100359503	ribosomal protein S28-like	0.000278	-1.584
17838148	LYNX1	Ly6/neurotoxin 1	9.41e-05	-1.544
17726618	ADRB2	adrenoceptor beta 2	5.62e-05	-1.531
17852354	LOC108351703	60S ribosomal protein L27a-like	0.000266	-1.508
17633297	MRGPRX2	MAS related GPR family member X2	7.91e-05	-1.507
17683922	CD55	CD55 molecule (Cromer blood group)	3.35e-05	-1.476
17859709	NBEAL1	neurobeachin like 1	0.000243	-1.472
17610647	PERP	p53 apoptosis effector related to PMP22	0.000132	-1.47
17738992	TIPARP	TCDD inducible poly(ADP-ribose) polymerase	0.000131	-1.461
17746405	ZFHX4	zinc finger homeobox 4	7.74e-05	-1.454
17705856	TASOR	transcription activation suppressor	7.38e-05	-1.452
17615710	Zfp788	zinc finger protein 788	2.98e-06	-1.442
17718358	HRH2	histamine receptor H2	0.000284	-1.439
17779424	TP53RK	TP53 regulating kinase	0.000126	-1.437
17759507	HLA-A	major histocompatibility complex, class I, A	0.000107	-1.428
17866970	ANKRD12	ankyrin repeat domain 12	0.000271	-1.411
17759992	CLIC3	chloride intracellular channel 3	8.87e-05	-1.409
17863039	CYP39A1	cytochrome P450 family 39 subfamily A member 1	7.11e-06	-1.38
17699832	ENTPD4	ectonucleoside triphosphate diphosphohydrolase 4	7.01e-06	-1.378
17765626	SQOR	sulfide quinone oxidoreductase	9.91e-05	-1.37
17662518	POLG2	DNA polymerase gamma 2, accessory subunit	0.00019	-1.37
17863163	MMUT	methylmalonyl-CoA mutase	0.000241	-1.37
17644789	LUC7L	LUC7 like	6.63e-05	-1.351
17876449	BMP15	bone morphogenetic protein 15	0.00018	-1.351
17823174	ALDH6A1	aldehyde dehydrogenase 6 family member A1	7.72e-05	-1.348
17687126	COQ8A	coenzyme Q8A	0.00014	-1.345
17864790	FAM126B	family with sequence similarity 126 member B	0.000241	-1.345
17632692	FCGRT	Fc fragment of IgG receptor and transporter	0.000126	-1.328
17765048	SPINT1	serine peptidase inhibitor, Kunitz type 1	0.00014	-1.324
17806356	ZNF292	zinc finger protein 292	9.07e-05	-1.323
17701453	KCTD6	potassium channel tetramerization domain containing 6	0.000201	-1.322
17739473	LRBA	LPS responsive beige-like anchor protein	0.000264	-1.317
17634776	Olr27	olfactory receptor 32	0.000162	-1.313
17775066	FBXO3	F-box protein 3	9.2e-05	-1.311
17692494	PIGG	phosphatidylinositol glycan anchor biosynthesis class G	0.000196	-1.309
17729290	C16orf70	chromosome 16 open reading frame 70	0.000281	-1.296
17691774	VPS54	VPS54 subunit of GARP complex	0.000219	-1.291
17854528	Snx14	sorting nexin 14	0.000163	-1.291
17852768	Scaper	S-phase cyclin A-associated protein in the ER	5.61e-05	-1.288
17724261	ACAA2	acetyl-CoA acyltransferase 2	0.000123	-1.284
17743848	ARSK	arylsulfatase family member K	4.72e-05	-1.28
17779155	Wfdc12	WAP four-disulfide core domain 12	9.18e-05	-1.278
17623719	NXF1	nuclear RNA export factor 1	0.000253	-1.277
17866051	Pid1	phosphotyrosine interaction domain containing 1	0.000167	-1.269
17852191	CLDN25	claudin 25	0.000221	-1.269
17650415	FAM117A	family with sequence similarity 117 member A	1.23e-05	-1.267
17630673	CXCL17	C-X-C motif chemokine ligand 17	9.32e-05	-1.263
17726121	PGGT1B	protein geranylgeranyltransferase type I subunit beta	8.76e-05	-1.263
17805250	RDH10	retinol dehydrogenase 10	0.000128	-1.263
17636230	RNF141	ring finger protein 141	0.00026	-1.259
17792839	PCYOX1	prenylcysteine oxidase 1	0.000124	-1.256
17799673	DENND4C	DENN domain containing 4C	0.000279	-1.239
17800421	USP24	ubiquitin specific peptidase 24	0.000233	-1.232
17774639	LARGE2	LARGE xylosyl- and glucuronyltransferase 2	0.000106	-1.23
17807493	PTPN3	protein tyrosine phosphatase non-receptor type 3	0.000103	-1.229
17640341	RGD1566289	similar to probable nocturnin protein	0.000111	-1.228
17836290	MON2	MON2 homolog, regulator of endosome-to-Golgi trafficking	0.000101	-1.226
17856061	MLH1	mutL homolog 1	5.31e-05	-1.221
17759942	ABCA2	ATP binding cassette subfamily A member 2	3.62e-06	-1.218
17741598	RSBN1	round spermatid basic protein 1	3.19e-05	-1.218
17857236	UBR2	ubiquitin protein ligase E3 component n-recognin 2	1.27e-05	-1.218
17729820	CYB5B	cytochrome b5 type B	3.69e-06	-1.213
17770782	SURF1	SURF1 cytochrome c oxidase assembly factor	0.000136	-1.209
17789167	TMEM243	transmembrane protein 243	0.000131	-1.206
17626229	CNNM2	cyclin and CBS domain divalent metal cation transport mediator 2	0.000107	-1.205
17689302	C5orf30	chromosome 5 open reading frame 30	0.000123	1.203
17745313	HSPB3	heat shock protein family B (small) member 3	0.000154	1.239
17664022	ALYREF	Aly/REF export factor	0.000204	1.249
17837809	ST3GAL1	ST3 beta-galactoside alpha-2,3-sialyltransferase 1	1.47e-05	1.25
17724939	AQP4	aquaporin 4	1.77e-05	1.251
17833813	STK11	serine/threonine kinase 11	0.000181	1.282
17634317	FES	FES proto-oncogene, tyrosine kinase	6.58e-05	1.312
17655647	THG1L	tRNA-histidine guanylyltransferase 1 like	7.98e-05	1.319
17824388	CINP	cyclin dependent kinase 2 interacting protein	0.000213	1.32
17722174	BIN1	bridging integrator 1	0.000166	1.337
17817610	ESRRB	estrogen related receptor beta	0.000163	1.338
17831209	ARFGAP3	ADP ribosylation factor GTPase activating protein 3	8.62e-05	1.351
17676845	ZNHIT1	zinc finger HIT-type containing 1	7.92e-05	1.365
17614927	SARS2	seryl-tRNA synthetase 2, mitochondrial	0.000215	1.38
17640612	CCDC86	coiled-coil domain containing 86	0.000182	1.381
17760286	NSMF	NMDA receptor synaptonuclear signaling and neuronal migration factor	0.000242	1.384
17774787	C11orf96	chromosome 11 open reading frame 96	1.05e-05	1.401
17626119	NFKB2	nuclear factor kappa B subunit 2	6.96e-05	1.415
17673283	GALNT17	polypeptide N-acetylgalactosaminyltransferase 17	2.54e-05	1.417
17629551	SSC5D	scavenger receptor cysteine rich family member with 5 domains	8.6e-05	1.515
17625943	SEMA4G	semaphorin 4G	0.000148	1.626
17741129	GJA5	gap junction protein alpha 5	0.000196	1.631
17619555	ADM	adrenomedullin	0.00016	1.78
Table S2. List of genes significantly differentially expressed (FDR < 0.05; fold change > 1.2 or < -1.2) in lungs of SDNme7-/- vs. SD rats.
