# Supplementary material for: Semi-Lethal Primary Ciliary Dyskinesia in Rats Lacking the Nme7 Gene
Source: Int J Mol Sci. 2021 Apr 7;22(8):3810. doi: 10.3390/ijms22083810 (PMC8067621; doi:10.3390/ijms22083810)
Supplement: Supplementary file 1 [file ijms-22-03810-s001.zip › SupplementaryTableS3.xlsx]

## Sheet: Supplementary Tab S3
Supplementary Table S3: Upstream regulators (liver)
Upstream Regulator	Molecule Type	Predicted Activation State	Activation z-score	p-value	Target Molecules in Dataset
TGFB1	growth factor	Inhibited	-3.996	1,54E-05	ABCA1,ABCG2,ACSM3,ADAMTS12,ADAMTS2,ADORA1,ADRA1D,ALDH3A2,ALDH5A1,ALOX5AP
HNF4A	transcription regulator	Inhibited	-3.339	9,26E-05	AAR2,ABCG5,ABCG8,ACMSD,ACO2,ACOX3,ACP6,ACSL1,AGA,AIP
PRL	cytokine	Inhibited	-3.185	1,09E-06	ABCG2,AKR1C4,ANXA2,CAV1,COL1A2,COL3A1,CTSH,DCN,DDX39B,EGF
TP53	transcription regulator	Inhibited	-2.965	5,66E-05	AATF,ABCG2,ACER2,ACO2,ACSL1,ACTN4,ADD3,AK4,ANGPT1,ANKH
CCR2	G-protein coupled receptor	Inhibited	-2.805	1,36E-04	ARG1,BGN,CCL3L3,CCL5,COL14A1,COL1A2,COL4A2,CX3CL1,DCN,F13A1
Vegf	group	Inhibited	-2.587	6,04E-05	ADAM15,ALOX5AP,ANGPT2,ARHGAP22,CALB1,CCDC15,CCN1,CDC25B,CDC6,CDH5
MIA	other		-1.987	7,23E-04	CDH2,FN1,ITGB3,SPARC
IL10RA	transmembrane receptor		-1.896	1,44E-09	AADAC,ACER1,ACSL1,ACSM3,ADD3,ANKH,ASS1,BOC,CCL5,CCN1
KDM6B	enzyme		-1.216	4,20E-05	CCL3L3,CCL5,CDH2,FN1,GBP7,Igtp,ITGA2B,let-7,OASL
IHH	enzyme		-1.066	6,87E-04	ALPL,CD72,CMA1,HHIP,MRC1,NR2F2,PF4,PTH1R,SRD5A3
RORA	ligand-dependent nuclear receptor		-1.032	5,57E-04	ABCA1,ABCG5,Aox3,APOA5,ATP1B1,CCL3L3,CCL5,Cyp2b13/Cyp2b9,CYP2F1,ELOVL6
MYOD1	transcription regulator		-0.904	3,50E-05	ADORA1,ARNT,ASS1,CADPS2,CDC6,CDK1,CKM,CXCL14,EGFR,ESR1
PPARA	ligand-dependent nuclear receptor		-0.667	2,61E-04	AADAC,ABCA1,ACSL1,ADTRP,ALDH3A2,ANXA2,APOA2,APOA5,ARG1,ASS1
RORC	ligand-dependent nuclear receptor		-0.447	8,09E-06	ABCG5,Aox3,APOA5,ATP1B1,BTLA,CCL5,Cyp2b13/Cyp2b9,CYP2F1,ELOVL6,HSD17B3
ACOX1	enzyme		0.218	4,85E-05	ACER2,ACSL1,Akr1c12/Akr1c13,AKR1C4,ANXA2,CAT,COL4A2,CYP4F12,EGFR,GOT1
MAPK1	kinase		0.294	9,61E-04	ARC,ATP1B1,CAV1,CCL3L3,CCL5,CDH2,CRYBG1,DAB2,DCN,DSE
HMGA1	transcription regulator		0.742	7,37E-05	ALPL,CAV1,CAV2,CCN1,COL1A2,COL4A2,CTSH,DAB2,ESR1,GHR
COLQ	other		1.066	7,11E-04	ADAMTS2,BGN,COL4A2,DCN,FN1,LAMA4,LTBP4,MMP2,NID1,PRELP
AHR	ligand-dependent nuclear receptor		1.618	4,13E-04	ABCG2,ADAMTS2,ARNT,CCL21,CCL5,CDC25B,CDH2,CDK1,CELA1,COL14A1
NEUROG1	transcription regulator		1.732	4,05E-04	ADD3,ASS1,CFH,COL3A1,FN1,GASK1B,ITGB3,MFAP4,PPIC,PXDN
ALDH1A2	enzyme	Activated	2.795	4,52E-04	ABCG2,BGN,CCN1,COL1A2,COL3A1,FGF2,PCOLCE,SPARC
